# Supplementary material for: Cell-free DNA profiling of metastatic prostate cancer reveals microsatellite instability, structural rearrangements and clonal hematopoiesis
Source: Genome Med. 2018 Nov 21;10:85. doi: 10.1186/s13073-018-0595-5 (PMC6247769; doi:10.1186/s13073-018-0595-5)
Supplement: Supplementary file 2 — Table S1. Detailed overview of the capture designs and targeted regions. (XLSX 974 kb) [file 13073_2018_595_MOESM2_ESM.xlsx]

## Sheet: DESIGN_OVERVIEW
Design1	Phase1	Type1	CNA data2	Nbr genes3	Panel size (Mb)	CNA4	EXON4	EXON_INTRON4	FUSION_REGION4	HOTSPOT4	HOTSPOT_REGION4	MICROSATELLITES4	SNP4	Nbr cfDNA samples profiled5
CS	1	Pan cancer design	Lp-wgs	685	2.76	-	13848	-	-	-	-	-	245	3
CB	2	CRC/BC/PC comprehensive design	Targeted sequencing	305	1.33	1001	1203	-	-	448	-	63	7070	33
CC	2	CRC/BC/PC monitor design	Lp-wgs	111	0.16	165	723	-	-	-	-	-	64	7
CD	2	CRC/BC/PC monitor design including exon and intron regions of AR	Lp-wgs	111	0.29	-	723	1	-	-	-	-	64	32
CP	3	PC comprenehsive design	Targeted sequencing	289	1.12	1185	498	4	2	820	4	283	2898	205
CM	3	PC monitor design	Lp-wgs	58	0.29	-	130	1	2	192	1	-	64	323
1The designs that were applied to interrogate circulating tumor DNA by in solution capture and sequencing evolved in three phases. Phase 1: a pan cancer design applied to various cancers in different research projects was used. Phase 2: The main cancers, investigated by the research group, were colorectal cancer (CRC), breast cancer (BC) and prostate cancer (PC). Therefore, designs were created t…
2Copy-number alterations (CNAs) were either identified using low-pass whole genome sequencing (Scheinin et al, Genome Res, 2014) or directly from the targeted sequencing, using in solution capture. CNA detection using targeted sequencing was only possible with the CB and CP designs which contain probes capturing common SNPs evenly distributed throughout the whole genome (Talevich, PLoS Comput Bio…
3Nbr of genes covered by the targeted sequecing covering all exons, hotspots or hotspot regions.
4The number of captured regions of each type in the different designs. The types are: CNA – An increase in the number of targeted exonic and intronic regions, in selected genes, allows for improved sensitivity to detect CNAs; EXON_INTRON – in a limited set of genes all coding exons and introns were captured to enable identification of structural variants; FUSION_REGION – the genomic regions where…
5The majority of cfDNA samples were sequnenced with a comprehensive design (CS, CP or CB) but also with a smaller design. The reason was to boost coverage and increase detection of somatic variation in interesting regions e.g. introns in the androgen receptor. Supplementary table 2 contain information on what designs that were applied to which sample.

## Sheet: CS design targeted regions
CHR	START	STOP	GENE	TYPE
1	2488104	2488172	TNFRSF14	EXON															SNP
1	2489165	2489273	TNFRSF14	EXON
1	2489782	2489907	TNFRSF14	EXON
1	2491262	2491417	TNFRSF14	EXON
1	2492063	2492153	TNFRSF14	EXON
1	2492933	2492963	TNFRSF14	EXON
1	2493112	2493254	TNFRSF14	EXON
1	2494304	2494335	TNFRSF14	EXON
1	2494587	2494712	TNFRSF14	EXON
1	6241528	6241546	RPL22	EXON
1	6246732	6246876	RPL22	EXON
1	6246752	6246876	RPL22	EXON
1	6246783	6246876	RPL22	EXON
1	6252987	6253114	RPL22	EXON
1	6252990	6253114	RPL22	EXON
1	6257712	6257729	RPL22	EXON
1	6257712	6257816	RPL22	EXON
1	6259622	6259633	RPL22	EXON
1	8064582	8064618	ERRFI1	EXON
1	8073270	8074456	ERRFI1	EXON
1	8074357	8074456	ERRFI1	EXON
1	8075330	8075444	ERRFI1	EXON
1	8075368	8075444	ERRFI1	EXON
1	8075427	8075460	ERRFI1	EXON
1	8075555	8075679	ERRFI1	EXON
1	11167542	11167557	MTOR	EXON
1	11168238	11168343	MTOR	EXON
1	11169347	11169427	MTOR	EXON
1	11169360	11169427	MTOR	EXON
1	11169706	11169786	MTOR	EXON
1	11172909	11172974	MTOR	EXON
1	11174375	11174510	MTOR	EXON
1	11174870	11174944	MTOR	EXON
1	11175453	11175525	MTOR	EXON
1	11175453	11175509	MTOR	EXON
1	11177061	11177143	MTOR	EXON
1	11181303	11181425	MTOR	EXON
1	11182036	11182183	MTOR	EXON
1	11184555	11184690	MTOR	EXON
1	11186679	11186853	MTOR	EXON
1	11187067	11187201	MTOR	EXON
1	11187681	11187863	MTOR	EXON
1	11188061	11188183	MTOR	EXON
1	11188511	11188609	MTOR	EXON
1	11188912	11189008	MTOR	EXON
1	11189795	11189895	MTOR	EXON
1	11190586	11190813	MTOR	EXON
1	11190586	11190834	MTOR	EXON
1	11193137	11193254	MTOR	EXON
1	11194408	11194523	MTOR	EXON
1	11199361	11199492	MTOR	EXON
1	11199590	11199715	MTOR	EXON
1	11204705	11204812	MTOR	EXON
1	11205025	11205102	MTOR	EXON
1	11206733	11206848	MTOR	EXON
1	11210183	11210283	MTOR	EXON
1	11217209	11217348	MTOR	EXON
1	11227499	11227574	MTOR	EXON
1	11259315	11259460	MTOR	EXON
1	11259598	11259760	MTOR	EXON
1	11264618	11264760	MTOR	EXON
1	11269369	11269515	MTOR	EXON
1	11270871	11270963	MTOR	EXON
1	11272369	11272531	MTOR	EXON
1	11272853	11272965	MTOR	EXON
1	11273456	11273623	MTOR	EXON
1	11276205	11276291	MTOR	EXON
1	11288725	11288975	MTOR	EXON
1	11290982	11291111	MTOR	EXON
1	11291357	11291491	MTOR	EXON
1	11292493	11292585	MTOR	EXON
1	11293455	11293544	MTOR	EXON
1	11294200	11294322	MTOR	EXON
1	11297900	11298105	MTOR	EXON
1	11298459	11298674	MTOR	EXON
1	11300360	11300604	MTOR	EXON
1	11301610	11301738	MTOR	EXON
1	11303171	11303357	MTOR	EXON
1	11307682	11307790	MTOR	EXON
1	11307876	11308151	MTOR	EXON
1	11313896	11314030	MTOR	EXON
1	11316049	11316249	MTOR	EXON
1	11316990	11317222	MTOR	EXON
1	11318542	11318650	MTOR	EXON
1	11319305	11319466	MTOR	EXON
1	11854407	11854507	MTHFR	SNP
1	11854426	11854526	MTHFR	SNP
1	11856328	11856428	MTHFR	SNP
1	16174563	16174645	SPEN	EXON
1	16199311	16199631	SPEN	EXON
1	16200610	16200890	SPEN	EXON
1	16202697	16203173	SPEN	EXON
1	16203071	16203173	SPEN	EXON
1	16235816	16235976	SPEN	EXON
1	16235819	16235976	SPEN	EXON
1	16237596	16237796	SPEN	EXON
1	16242623	16242774	SPEN	EXON
1	16245421	16245546	SPEN	EXON
1	16245899	16246012	SPEN	EXON
1	16247365	16247478	SPEN	EXON
1	16247365	16247401	SPEN	EXON
1	16248744	16248844	SPEN	EXON
1	16254586	16262761	SPEN	EXON
1	16263658	16264140	SPEN	EXON
1	16264307	16264501	SPEN	EXON
1	16265213	16265371	SPEN	EXON
1	16265791	16265922	SPEN	EXON
1	16451710	16451815	EPHA2	EXON
1	16455929	16456084	EPHA2	EXON
1	16456721	16456914	EPHA2	EXON
1	16458216	16458365	EPHA2	EXON
1	16458559	16458768	EPHA2	EXON
1	16458873	16458934	EPHA2	EXON
1	16459675	16459863	EPHA2	EXON
1	16459976	16460101	EPHA2	EXON
1	16460355	16460410	EPHA2	EXON
1	16460963	16461062	EPHA2	EXON
1	16461531	16461684	EPHA2	EXON
1	16462150	16462265	EPHA2	EXON
1	16464348	16464680	EPHA2	EXON
1	16464770	16464925	EPHA2	EXON
1	16474873	16475542	EPHA2	EXON
1	16477391	16477458	EPHA2	EXON
1	16482343	16482427	EPHA2	EXON
1	16706025	16706125	C1orf144	SNP
1	16890438	16890681	NBPF1	EXON
1	16891302	16891413	NBPF1	EXON
1	16892128	16892300	NBPF1	EXON
1	16892903	16892954	NBPF1	EXON
1	16893674	16893846	NBPF1	EXON
1	16893823	16893846	NBPF1	EXON
1	16894474	16894525	NBPF1	EXON
1	16895568	16895731	NBPF1	EXON
1	16899637	16899688	NBPF1	EXON
1	16899639	16899688	NBPF1	EXON
1	16900982	16901187	NBPF1	EXON
1	16900982	16901033	NBPF1	EXON
1	16900983	16901187	NBPF1	EXON
1	16901652	16901724	NBPF1	EXON
1	16902762	16902976	NBPF1	EXON
1	16902762	16902975	NBPF1	EXON
1	16903812	16903914	NBPF1	EXON
1	16905688	16905897	NBPF1	EXON
1	16905688	16905862	NBPF1	EXON
1	16907240	16907451	NBPF1	EXON
1	16907915	16907987	NBPF1	EXON
1	16909039	16909253	NBPF1	EXON
1	16909213	16909253	NBPF1	EXON
1	16910089	16910191	NBPF1	EXON
1	16911984	16912193	NBPF1	EXON
1	16913545	16913756	NBPF1	EXON
1	16914220	16914292	NBPF1	EXON
1	16915344	16915558	NBPF1	EXON
1	16916394	16916496	NBPF1	EXON
1	16918342	16918516	NBPF1	EXON
1	17345376	17345453	SDHB	EXON
1	17349103	17349225	SDHB	EXON
1	17350468	17350569	SDHB	EXON
1	17354244	17354360	SDHB	EXON
1	17355095	17355231	SDHB	EXON
1	17359555	17359640	SDHB	EXON
1	17371256	17371383	SDHB	EXON
1	17380443	17380514	SDHB	EXON
1	27022895	27024031	ARID1A	EXON
1	27056142	27056354	ARID1A	EXON
1	27056154	27056354	ARID1A	EXON
1	27057643	27058095	ARID1A	EXON
1	27057643	27057809	ARID1A	EXON
1	27059167	27059283	ARID1A	EXON
1	27087347	27087587	ARID1A	EXON
1	27087875	27087964	ARID1A	EXON
1	27088643	27088810	ARID1A	EXON
1	27089464	27089776	ARID1A	EXON
1	27092712	27092857	ARID1A	EXON
1	27092948	27093057	ARID1A	EXON
1	27094281	27094490	ARID1A	EXON
1	27097610	27097817	ARID1A	EXON
1	27097720	27097817	ARID1A	EXON
1	27098991	27099123	ARID1A	EXON
1	27099303	27099478	ARID1A	EXON
1	27099306	27099478	ARID1A	EXON
1	27099455	27099478	ARID1A	EXON
1	27099837	27099987	ARID1A	EXON
1	27100071	27100208	ARID1A	EXON
1	27100293	27100389	ARID1A	EXON
1	27100820	27101711	ARID1A	EXON
1	27101361	27101711	ARID1A	EXON
1	27101471	27101711	ARID1A	EXON
1	27102068	27102198	ARID1A	EXON
1	27102068	27102091	ARID1A	EXON
1	27102091	27102198	ARID1A	EXON
1	27102308	27102391	ARID1A	EXON
1	27105514	27107247	ARID1A	EXON
1	28218674	28218758	RPA2	EXON
1	28220523	28220617	RPA2	EXON
1	28220801	28220908	RPA2	EXON
1	28223516	28223632	RPA2	EXON
1	28223516	28223596	RPA2	EXON
1	28224144	28224218	RPA2	EXON
1	28233439	28233552	RPA2	EXON
1	28233692	28233793	RPA2	EXON
1	28240574	28240680	RPA2	EXON
1	28240574	28240954	RPA2	EXON
1	28240933	28240954	RPA2	EXON
1	28240945	28240954	RPA2	EXON
1	28241138	28241171	RPA2	EXON
1	35643614	35643637	SFPQ	EXON
1	35650057	35650194	SFPQ	EXON
1	35652602	35652723	SFPQ	EXON
1	35652804	35652852	SFPQ	EXON
1	35653574	35653643	SFPQ	EXON
1	35653574	35653691	SFPQ	EXON
1	35654604	35654688	SFPQ	EXON
1	35654787	35654983	SFPQ	EXON
1	35656099	35656175	SFPQ	EXON
1	35656099	35656194	SFPQ	EXON
1	35656295	35656596	SFPQ	EXON
1	35656942	35657130	SFPQ	EXON
1	35657823	35658650	SFPQ	EXON
1	40363044	40363642	MYCL1	EXON
1	40366486	40367115	MYCL1	EXON
1	40366486	40367106	MYCL1	EXON
1	40366611	40367115	MYCL1	EXON
1	40366611	40367106	MYCL1	EXON
1	40366806	40367106	MYCL1	EXON
1	40367480	40367560	MYCL1	EXON
1	43803520	43803598	MPL	EXON
1	43803770	43803902	MPL	EXON
1	43804213	43804391	MPL	EXON
1	43804942	43805240	MPL	EXON
1	43805635	43805797	MPL	EXON
1	43806058	43806184	MPL	EXON
1	43812116	43812300	MPL	EXON
1	43812463	43812605	MPL	EXON
1	43814514	43814673	MPL	EXON
1	43814934	43815115	MPL	EXON
1	43814934	43815030	MPL	EXON
1	43817887	43817974	MPL	EXON
1	43818189	43818443	MPL	EXON
1	45794978	45795109	MUTYH	EXON
1	45795036	45795109	MUTYH	EXON
1	45795738	45795740	MUTYH	EXON
1	45796188	45796229	MUTYH	EXON
1	45796854	45797006	MUTYH	EXON
1	45796854	45796942	MUTYH	EXON
1	45797092	45797228	MUTYH	EXON
1	45797193	45797228	MUTYH	EXON
1	45797333	45797521	MUTYH	EXON
1	45797333	45797544	MUTYH	EXON
1	45797406	45797521	MUTYH	EXON
1	45797695	45797758	MUTYH	EXON
1	45797838	45797982	MUTYH	EXON
1	45797838	45797950	MUTYH	EXON
1	45797847	45797982	MUTYH	EXON
1	45798063	45798160	MUTYH	EXON
1	45798096	45798160	MUTYH	EXON
1	45798246	45798359	MUTYH	EXON
1	45798435	45798506	MUTYH	EXON
1	45798590	45798631	MUTYH	EXON
1	45798769	45798842	MUTYH	EXON
1	45798957	45798996	MUTYH	EXON
1	45798986	45798996	MUTYH	EXON
1	45799085	45799266	MUTYH	EXON
1	45799085	45799275	MUTYH	EXON
1	45799085	45799233	MUTYH	EXON
1	45799085	45799236	MUTYH	EXON
1	45799162	45799169	MUTYH	EXON
1	45800063	45800177	MUTYH	EXON
1	45800063	45800183	MUTYH	EXON
1	45800098	45800183	MUTYH	EXON
1	45803858	45803869	MUTYH	EXON
1	45805875	45805926	MUTYH	EXON
1	45805891	45805926	MUTYH	EXON
1	51436041	51436169	CDKN2C	EXON
1	51439565	51439942	CDKN2C	EXON
1	59247747	59248742	JUN	EXON
1	65300245	65300340	JAK1	EXON
1	65301079	65301189	JAK1	EXON
1	65301781	65301898	JAK1	EXON
1	65303615	65303787	JAK1	EXON
1	65304148	65304272	JAK1	EXON
1	65305286	65305478	JAK1	EXON
1	65306928	65307022	JAK1	EXON
1	65307134	65307284	JAK1	EXON
1	65309747	65309898	JAK1	EXON
1	65310437	65310572	JAK1	EXON
1	65311196	65311323	JAK1	EXON
1	65312332	65312419	JAK1	EXON
1	65313215	65313358	JAK1	EXON
1	65316487	65316593	JAK1	EXON
1	65321192	65321381	JAK1	EXON
1	65323339	65323462	JAK1	EXON
1	65325788	65325945	JAK1	EXON
1	65330470	65330655	JAK1	EXON
1	65332549	65332891	JAK1	EXON
1	65334994	65335157	JAK1	EXON
1	65339053	65339206	JAK1	EXON
1	65344708	65344831	JAK1	EXON
1	65348960	65349158	JAK1	EXON
1	65351942	65351947	JAK1	EXON
1	78413199	78413237	FUBP1	EXON
1	78414451	78414459	FUBP1	EXON
1	78414558	78414599	FUBP1	EXON
1	78414840	78414985	FUBP1	EXON
1	78420940	78421014	FUBP1	EXON
1	78422257	78422385	FUBP1	EXON
1	78425869	78425948	FUBP1	EXON
1	78426029	78426180	FUBP1	EXON
1	78428455	78428615	FUBP1	EXON
1	78429259	78429400	FUBP1	EXON
1	78429747	78429847	FUBP1	EXON
1	78429939	78430041	FUBP1	EXON
1	78430331	78430432	FUBP1	EXON
1	78430555	78430653	FUBP1	EXON
1	78430753	78430915	FUBP1	EXON
1	78432378	78432435	FUBP1	EXON
1	78432568	78432639	FUBP1	EXON
1	78432733	78432782	FUBP1	EXON
1	78432733	78432785	FUBP1	EXON
1	78433311	78433350	FUBP1	EXON
1	78433849	78433887	FUBP1	EXON
1	78434706	78434768	FUBP1	EXON
1	78435609	78435699	FUBP1	EXON
1	78444569	78444688	FUBP1	EXON
1	93297672	93297674	RPL5	EXON
1	93298946	93299015	RPL5	EXON
1	93299102	93299217	RPL5	EXON
1	93299179	93299217	RPL5	EXON
1	93299353	93299355	RPL5	EXON
1	93300336	93300470	RPL5	EXON
1	93301747	93301949	RPL5	EXON
1	93303013	93303190	RPL5	EXON
1	93303013	93303026	RPL5	EXON
1	93306108	93306196	RPL5	EXON
1	93307323	93307422	RPL5	EXON
1	95286008	95286034	SLC44A3	EXON
1	95286505	95286612	SLC44A3	EXON
1	95290049	95290191	SLC44A3	EXON
1	95290050	95290191	SLC44A3	EXON
1	95290058	95290191	SLC44A3	EXON
1	95291389	95291497	SLC44A3	EXON
1	95293063	95293199	SLC44A3	EXON
1	95293063	95293103	SLC44A3	EXON
1	95294049	95294142	SLC44A3	EXON
1	95303267	95303427	SLC44A3	EXON
1	95303267	95303390	SLC44A3	EXON
1	95305504	95305593	SLC44A3	EXON
1	95307556	95307680	SLC44A3	EXON
1	95310834	95311020	SLC44A3	EXON
1	95322891	95323056	SLC44A3	EXON
1	95330299	95330455	SLC44A3	EXON
1	95332887	95332973	SLC44A3	EXON
1	95332890	95332973	SLC44A3	EXON
1	95356686	95356823	SLC44A3	EXON
1	95357837	95358073	SLC44A3	EXON
1	95360374	95360478	SLC44A3	EXON
1	97544532	97544702	DPYD	EXON
1	97544627	97544627	DPYD	SNP
1	97547886	97548026	DPYD	EXON
1	97547947	97547947	DPYD	SNP
1	97564045	97564188	DPYD	EXON
1	97564154	97564154	DPYD	SNP
1	97658625	97658804	DPYD	EXON
1	97700408	97700550	DPYD	EXON
1	97770815	97770934	DPYD	EXON
1	97771733	97771853	DPYD	EXON
1	97839117	97839200	DPYD	EXON
1	97847949	97848017	DPYD	EXON
1	97915564	97915664	DPYD	SNP
1	97915614	97915614	DPYD	SNP
1	97915615	97915779	DPYD	EXON
1	97981282	97981497	DPYD	EXON
1	97981343	97981343	DPYD	SNP
1	97981345	97981445	DPYD	SNP
1	98015116	98015300	DPYD	EXON
1	98039316	98039526	DPYD	EXON
1	98058774	98058943	DPYD	EXON
1	98060615	98060722	DPYD	EXON
1	98144651	98144738	DPYD	EXON
1	98157273	98157354	DPYD	EXON
1	98157332	98157332	DPYD	SNP
1	98164907	98165103	DPYD	EXON
1	98165041	98165141	DPYD	SNP
1	98165760	98165858	DPYD	EXON
1	98186444	98186482	DPYD	EXON
1	98187066	98187227	DPYD	EXON
1	98205948	98206035	DPYD	EXON
1	98205970	98205976	DPYD	SNP
1	98293670	98293752	DPYD	EXON
1	98348820	98348930	DPYD	EXON
1	98348835	98348935	DPYD	SNP
1	98348885	98348885	DPYD	SNP
1	98386440	98386478	DPYD	EXON
1	110230496	110230531	GSTM1	EXON
1	110230792	110230867	GSTM1	EXON
1	110230858	110230867	GSTM1	EXON
1	110231295	110231359	GSTM1	EXON
1	110231613	110231751	GSTM1	EXON
1	110231670	110231751	GSTM1	EXON
1	110231847	110231947	GSTM1	EXON
1	110231847	110231927	GSTM1	EXON
1	110232893	110232988	GSTM1	EXON
1	110232893	110232941	GSTM1	EXON
1	110233076	110233186	GSTM1	EXON
1	110235828	110235917	GSTM1	EXON
1	114357527	114357591	PTPN22	EXON
1	114362170	114362276	PTPN22	EXON
1	114362199	114362276	PTPN22	EXON
1	114362205	114362276	PTPN22	EXON
1	114367764	114367794	PTPN22	EXON
1	114372214	114372329	PTPN22	EXON
1	114372571	114372651	PTPN22	EXON
1	114375733	114375760	PTPN22	EXON
1	114376931	114377061	PTPN22	EXON
1	114377532	114377615	PTPN22	EXON
1	114380212	114381029	PTPN22	EXON
1	114381166	114381242	PTPN22	EXON
1	114391162	114391248	PTPN22	EXON
1	114394649	114394726	PTPN22	EXON
1	114397093	114397159	PTPN22	EXON
1	114397093	114397110	PTPN22	EXON
1	114397121	114397159	PTPN22	EXON
1	114397529	114397671	PTPN22	EXON
1	114399004	114399063	PTPN22	EXON
1	114399170	114399241	PTPN22	EXON
1	114400360	114400398	PTPN22	EXON
1	114401100	114401195	PTPN22	EXON
1	114401624	114401700	PTPN22	EXON
1	114401974	114402082	PTPN22	EXON
1	114402076	114402082	PTPN22	EXON
1	114406820	114407004	PTPN22	EXON
1	114414159	114414245	PTPN22	EXON
1	115251156	115251275	NRAS	EXON
1	115252190	115252349	NRAS	EXON
1	115256421	115256599	NRAS	EXON
1	115258671	115258781	NRAS	EXON
1	118165491	118166666	FAM46C	EXON
1	120457929	120459317	NOTCH2	EXON
1	120460288	120460385	NOTCH2	EXON
1	120461029	120461176	NOTCH2	EXON
1	120461935	120462236	NOTCH2	EXON
1	120462852	120463020	NOTCH2	EXON
1	120464336	120464432	NOTCH2	EXON
1	120464859	120465069	NOTCH2	EXON
1	120465259	120465401	NOTCH2	EXON
1	120466260	120466607	NOTCH2	EXON
1	120467928	120468433	NOTCH2	EXON
1	120469122	120469234	NOTCH2	EXON
1	120471599	120471835	NOTCH2	EXON
1	120478095	120478227	NOTCH2	EXON
1	120479905	120480089	NOTCH2	EXON
1	120480480	120480633	NOTCH2	EXON
1	120483178	120483379	NOTCH2	EXON
1	120484149	120484377	NOTCH2	EXON
1	120491037	120491189	NOTCH2	EXON
1	120491630	120491749	NOTCH2	EXON
1	120493347	120493460	NOTCH2	EXON
1	120496166	120496311	NOTCH2	EXON
1	120497663	120497855	NOTCH2	EXON
1	120502015	120502125	NOTCH2	EXON
1	120506197	120506430	NOTCH2	EXON
1	120508076	120508189	NOTCH2	EXON
1	120508999	120509112	NOTCH2	EXON
1	120510056	120510244	NOTCH2	EXON
1	120510700	120510855	NOTCH2	EXON
1	120512134	120512367	NOTCH2	EXON
1	120529583	120529705	NOTCH2	EXON
1	120539296	120539369	NOTCH2	EXON
1	120539620	120539955	NOTCH2	EXON
1	120547952	120548211	NOTCH2	EXON
1	120572529	120572610	NOTCH2	EXON
1	120572529	120572566	NOTCH2	EXON
1	120611948	120612020	NOTCH2	EXON
1	150549840	150549967	MCL1	EXON
1	150549851	150549967	MCL1	EXON
1	150550720	150550967	MCL1	EXON
1	150551319	150552006	MCL1	EXON
1	150899254	150899284	SETDB1	EXON
1	150900180	150900450	SETDB1	EXON
1	150900191	150900450	SETDB1	EXON
1	150902443	150902594	SETDB1	EXON
1	150902443	150902592	SETDB1	EXON
1	150902474	150902549	SETDB1	EXON
1	150912416	150912450	SETDB1	EXON
1	150913805	150913847	SETDB1	EXON
1	150913805	150913904	SETDB1	EXON
1	150913805	150913827	SETDB1	EXON
1	150915039	150915164	SETDB1	EXON
1	150915328	150915529	SETDB1	EXON
1	150916396	150916469	SETDB1	EXON
1	150917394	150917584	SETDB1	EXON
1	150917394	150917638	SETDB1	EXON
1	150917394	150917396	SETDB1	EXON
1	150919362	150919488	SETDB1	EXON
1	150921598	150921754	SETDB1	EXON
1	150921843	150922001	SETDB1	EXON
1	150921846	150922001	SETDB1	EXON
1	150922934	150923566	SETDB1	EXON
1	150922934	150923259	SETDB1	EXON
1	150923841	150923957	SETDB1	EXON
1	150931654	150931823	SETDB1	EXON
1	150933039	150933667	SETDB1	EXON
1	150934606	150934634	SETDB1	EXON
1	150935063	150935195	SETDB1	EXON
1	150935450	150935615	SETDB1	EXON
1	150936006	150936217	SETDB1	EXON
1	150936006	150936327	SETDB1	EXON
1	150936471	150936559	SETDB1	EXON
1	150936723	150936840	SETDB1	EXON
1	150936726	150936840	SETDB1	EXON
1	152079861	152085554	TCHH	EXON
1	152086419	152086556	TCHH	EXON
1	152185552	152193966	HRNR	EXON
1	152195592	152195729	HRNR	EXON
1	152275176	152287223	FLG	EXON
1	152287795	152287932	FLG	EXON
1	153965311	153965411	NUP210L	EXON
1	153965491	153965565	NUP210L	EXON
1	153967552	153967656	NUP210L	EXON
1	153973332	153973536	NUP210L	EXON
1	153974211	153974461	NUP210L	EXON
1	153982448	153982597	NUP210L	EXON
1	153984720	153984846	NUP210L	EXON
1	153991409	153991545	NUP210L	EXON
1	153994602	153994819	NUP210L	EXON
1	153995598	153995773	NUP210L	EXON
1	153998018	153998192	NUP210L	EXON
1	153999982	154000073	NUP210L	EXON
1	154002372	154002530	NUP210L	EXON
1	154018545	154018676	NUP210L	EXON
1	154018765	154018845	NUP210L	EXON
1	154026704	154026883	NUP210L	EXON
1	154027246	154027308	NUP210L	EXON
1	154029291	154029423	NUP210L	EXON
1	154029291	154029329	NUP210L	EXON
1	154030565	154030692	NUP210L	EXON
1	154031041	154031169	NUP210L	EXON
1	154033016	154033117	NUP210L	EXON
1	154033418	154033522	NUP210L	EXON
1	154034062	154034150	NUP210L	EXON
1	154042749	154042941	NUP210L	EXON
1	154061897	154062070	NUP210L	EXON
1	154067411	154067632	NUP210L	EXON
1	154072474	154072619	NUP210L	EXON
1	154076488	154076686	NUP210L	EXON
1	154090201	154090356	NUP210L	EXON
1	154091147	154091284	NUP210L	EXON
1	154098799	154098939	NUP210L	EXON
1	154099787	154099893	NUP210L	EXON
1	154101753	154101821	NUP210L	EXON
1	154108290	154108448	NUP210L	EXON
1	154110582	154110714	NUP210L	EXON
1	154112278	154112428	NUP210L	EXON
1	154113907	154114000	NUP210L	EXON
1	154115922	154116053	NUP210L	EXON
1	154125212	154125348	NUP210L	EXON
1	154127318	154127520	NUP210L	EXON
1	154479380	154479381	TDRD10	EXON
1	154479717	154479796	TDRD10	EXON
1	154480899	154480957	TDRD10	EXON
1	154492780	154492850	TDRD10	EXON
1	154493799	154493955	TDRD10	EXON
1	154514500	154514542	TDRD10	EXON
1	154515207	154515297	TDRD10	EXON
1	154516439	154516586	TDRD10	EXON
1	154516848	154516993	TDRD10	EXON
1	154517271	154517425	TDRD10	EXON
1	154519885	154519955	TDRD10	EXON
1	154519885	154520033	TDRD10	EXON
1	154520154	154520186	TDRD10	EXON
1	155870179	155870409	RIT1	EXON
1	155870385	155870409	RIT1	EXON
1	155874102	155874293	RIT1	EXON
1	155874260	155874293	RIT1	EXON
1	155874394	155874401	RIT1	EXON
1	155874522	155874595	RIT1	EXON
1	155880241	155880297	RIT1	EXON
1	155880241	155880295	RIT1	EXON
1	155880447	155880552	RIT1	EXON
1	155880447	155880595	RIT1	EXON
1	155880669	155880676	RIT1	EXON
1	156785622	156785630	NTRK1	EXON
1	156811873	156811985	NTRK1	EXON
1	156830727	156830938	NTRK1	EXON
1	156834146	156834220	NTRK1	EXON
1	156834520	156834591	NTRK1	EXON
1	156836702	156836770	NTRK1	EXON
1	156837896	156838041	NTRK1	EXON
1	156838297	156838439	NTRK1	EXON
1	156841415	156841547	NTRK1	EXON
1	156843425	156843751	NTRK1	EXON
1	156844175	156844192	NTRK1	EXON
1	156844363	156844418	NTRK1	EXON
1	156844698	156844800	NTRK1	EXON
1	156845312	156845458	NTRK1	EXON
1	156845312	156845365	NTRK1	EXON
1	156845863	156846002	NTRK1	EXON
1	156845872	156846002	NTRK1	EXON
1	156846192	156846364	NTRK1	EXON
1	156848914	156849154	NTRK1	EXON
1	156849791	156849949	NTRK1	EXON
1	156851249	156851434	NTRK1	EXON
1	158150892	158150952	CD1D	EXON
1	158151245	158151511	CD1D	EXON
1	158151822	158152100	CD1D	EXON
1	158152668	158152946	CD1D	EXON
1	158153726	158153825	CD1D	EXON
1	158153919	158153940	CD1D	EXON
1	158581054	158581179	SPTA1	EXON
1	158582607	158582751	SPTA1	EXON
1	158583511	158583657	SPTA1	EXON
1	158584043	158584096	SPTA1	EXON
1	158585006	158585193	SPTA1	EXON
1	158587327	158587378	SPTA1	EXON
1	158587829	158587846	SPTA1	EXON
1	158589012	158589124	SPTA1	EXON
1	158589960	158590256	SPTA1	EXON
1	158592773	158592982	SPTA1	EXON
1	158595936	158596012	SPTA1	EXON
1	158596629	158596797	SPTA1	EXON
1	158597415	158597513	SPTA1	EXON
1	158604333	158604465	SPTA1	EXON
1	158605703	158605824	SPTA1	EXON
1	158606431	158606551	SPTA1	EXON
1	158607823	158608031	SPTA1	EXON
1	158609372	158609476	SPTA1	EXON
1	158609660	158609797	SPTA1	EXON
1	158612201	158612332	SPTA1	EXON
1	158612604	158612766	SPTA1	EXON
1	158613112	158613215	SPTA1	EXON
1	158614043	158614186	SPTA1	EXON
1	158614978	158615175	SPTA1	EXON
1	158615285	158615384	SPTA1	EXON
1	158617329	158617510	SPTA1	EXON
1	158618299	158618443	SPTA1	EXON
1	158619646	158619737	SPTA1	EXON
1	158621157	158621258	SPTA1	EXON
1	158622257	158622443	SPTA1	EXON
1	158623064	158623215	SPTA1	EXON
1	158624401	158624538	SPTA1	EXON
1	158626354	158626446	SPTA1	EXON
1	158627267	158627484	SPTA1	EXON
1	158631077	158631199	SPTA1	EXON
1	158632492	158632735	SPTA1	EXON
1	158636106	158636287	SPTA1	EXON
1	158637648	158637852	SPTA1	EXON
1	158639198	158639353	SPTA1	EXON
1	158639499	158639576	SPTA1	EXON
1	158641133	158641243	SPTA1	EXON
1	158641849	158641986	SPTA1	EXON
1	158644119	158644220	SPTA1	EXON
1	158644330	158644465	SPTA1	EXON
1	158645931	158646085	SPTA1	EXON
1	158647480	158647624	SPTA1	EXON
1	158647517	158647624	SPTA1	EXON
1	158648191	158648324	SPTA1	EXON
1	158650373	158650519	SPTA1	EXON
1	158651317	158651457	SPTA1	EXON
1	158653161	158653286	SPTA1	EXON
1	158654898	158655137	SPTA1	EXON
1	158655030	158655137	SPTA1	EXON
1	158656284	158656307	SPTA1	EXON
1	158906701	158906965	PYHIN1	EXON
1	158908187	158908332	PYHIN1	EXON
1	158908214	158908332	PYHIN1	EXON
1	158908870	158908910	PYHIN1	EXON
1	158908870	158909037	PYHIN1	EXON
1	158909193	158909351	PYHIN1	EXON
1	158911767	158912189	PYHIN1	EXON
1	158913580	158913768	PYHIN1	EXON
1	158914665	158914832	PYHIN1	EXON
1	158943437	158943556	PYHIN1	EXON
1	158946491	158946517	PYHIN1	EXON
1	161284196	161284215	SDHC	EXON
1	161293404	161293460	SDHC	EXON
1	161298186	161298287	SDHC	EXON
1	161309352	161309376	SDHC	EXON
1	161310384	161310445	SDHC	EXON
1	161326467	161326630	SDHC	EXON
1	161332119	161332223	SDHC	EXON
1	161332119	161332330	SDHC	EXON
1	161479695	161479795	FCGR2A	SNP
1	161514492	161514592	FCGR3A	SNP
1	162688854	162688935	DDR2	EXON
1	162722885	162722987	DDR2	EXON
1	162724414	162724618	DDR2	EXON
1	162724414	162724645	DDR2	EXON
1	162724946	162724972	DDR2	EXON
1	162724946	162725093	DDR2	EXON
1	162725454	162725559	DDR2	EXON
1	162729586	162729769	DDR2	EXON
1	162731001	162731244	DDR2	EXON
1	162735791	162735853	DDR2	EXON
1	162737019	162737149	DDR2	EXON
1	162737027	162737149	DDR2	EXON
1	162737080	162737149	DDR2	EXON
1	162740092	162740302	DDR2	EXON
1	162740092	162740469	DDR2	EXON
1	162741814	162742037	DDR2	EXON
1	162741814	162742046	DDR2	EXON
1	162743259	162743386	DDR2	EXON
1	162745442	162745633	DDR2	EXON
1	162745926	162746160	DDR2	EXON
1	162748370	162748519	DDR2	EXON
1	162749902	162750036	DDR2	EXON
1	169559386	169559440	SELP	EXON
1	169560664	169560694	SELP	EXON
1	169562843	169562962	SELP	EXON
1	169563930	169564115	SELP	EXON
1	169565163	169565372	SELP	EXON
1	169566229	169566414	SELP	EXON
1	169572264	169572449	SELP	EXON
1	169576181	169576372	SELP	EXON
1	169576187	169576372	SELP	EXON
1	169578742	169578927	SELP	EXON
1	169580730	169580915	SELP	EXON
1	169581455	169581640	SELP	EXON
1	169582167	169582352	SELP	EXON
1	169582824	169582931	SELP	EXON
1	169586266	169586652	SELP	EXON
1	169588367	169588457	SELP	EXON
1	169599310	169599312	SELP	EXON
1	175292493	175292612	TNR	EXON
1	175293492	175293655	TNR	EXON
1	175299210	175299371	TNR	EXON
1	175304847	175304943	TNR	EXON
1	175306664	175306815	TNR	EXON
1	175323527	175323659	TNR	EXON
1	175324639	175324769	TNR	EXON
1	175325455	175325598	TNR	EXON
1	175328748	175328867	TNR	EXON
1	175331799	175331945	TNR	EXON
1	175332844	175332963	TNR	EXON
1	175334146	175334415	TNR	EXON
1	175335011	175335274	TNR	EXON
1	175336344	175336433	TNR	EXON
1	175348688	175348873	TNR	EXON
1	175355168	175355437	TNR	EXON
1	175360424	175360574	TNR	EXON
1	175362916	175363031	TNR	EXON
1	175365680	175365943	TNR	EXON
1	175372276	175372752	TNR	EXON
1	175375352	175375850	TNR	EXON
1	175375352	175375500	TNR	EXON
1	179076853	179078576	ABL2	EXON
1	179076853	179078033	ABL2	EXON
1	179078343	179078576	ABL2	EXON
1	179079417	179079590	ABL2	EXON
1	179079940	179079980	ABL2	EXON
1	179081444	179081533	ABL2	EXON
1	179084013	179084165	ABL2	EXON
1	179086467	179086651	ABL2	EXON
1	179087722	179087899	ABL2	EXON
1	179089325	179089409	ABL2	EXON
1	179090730	179091002	ABL2	EXON
1	179095512	179095807	ABL2	EXON
1	179100446	179100616	ABL2	EXON
1	179102447	179102509	ABL2	EXON
1	179112068	179112179	ABL2	EXON
1	179198376	179198532	ABL2	EXON
1	181452881	181453146	CACNA1E	EXON
1	181453028	181453146	CACNA1E	EXON
1	181479613	181479718	CACNA1E	EXON
1	181480507	181480646	CACNA1E	EXON
1	181546902	181547005	CACNA1E	EXON
1	181548208	181548360	CACNA1E	EXON
1	181549731	181549912	CACNA1E	EXON
1	181620474	181620577	CACNA1E	EXON
1	181680090	181680205	CACNA1E	EXON
1	181684474	181684527	CACNA1E	EXON
1	181684482	181684527	CACNA1E	EXON
1	181685176	181685265	CACNA1E	EXON
1	181686229	181686438	CACNA1E	EXON
1	181687191	181687303	CACNA1E	EXON
1	181688887	181688999	CACNA1E	EXON
1	181689342	181689473	CACNA1E	EXON
1	181689919	181689991	CACNA1E	EXON
1	181690894	181691011	CACNA1E	EXON
1	181693606	181693673	CACNA1E	EXON
1	181695201	181695298	CACNA1E	EXON
1	181700311	181700367	CACNA1E	EXON
1	181701520	181702170	CACNA1E	EXON
1	181702573	181702886	CACNA1E	EXON
1	181705411	181705570	CACNA1E	EXON
1	181706661	181706790	CACNA1E	EXON
1	181707503	181707562	CACNA1E	EXON
1	181708283	181708389	CACNA1E	EXON
1	181714484	181714495	CACNA1E	EXON
1	181719612	181719623	CACNA1E	EXON
1	181721118	181721129	CACNA1E	EXON
1	181721279	181721375	CACNA1E	EXON
1	181724373	181724533	CACNA1E	EXON
1	181725092	181725229	CACNA1E	EXON
1	181726061	181726262	CACNA1E	EXON
1	181727083	181727247	CACNA1E	EXON
1	181727894	181728004	CACNA1E	EXON
1	181731710	181731793	CACNA1E	EXON
1	181732542	181732667	CACNA1E	EXON
1	181735682	181735747	CACNA1E	EXON
1	181740429	181740520	CACNA1E	EXON
1	181741202	181741367	CACNA1E	EXON
1	181745237	181745364	CACNA1E	EXON
1	181748579	181748675	CACNA1E	EXON
1	181750563	181750659	CACNA1E	EXON
1	181752815	181752920	CACNA1E	EXON
1	181753797	181753904	CACNA1E	EXON
1	181754454	181754554	CACNA1E	EXON
1	181754849	181754955	CACNA1E	EXON
1	181759581	181759692	CACNA1E	EXON
1	181762801	181762929	CACNA1E	EXON
1	181764000	181764180	CACNA1E	EXON
1	181765804	181765994	CACNA1E	EXON
1	181767428	181767970	CACNA1E	EXON
1	182992852	182993269	LAMC1	EXON
1	183072463	183072767	LAMC1	EXON
1	183077411	183077541	LAMC1	EXON
1	183079623	183079789	LAMC1	EXON
1	183079654	183079766	LAMC1	EXON
1	183083666	183083854	LAMC1	EXON
1	183084655	183084772	LAMC1	EXON
1	183085712	183085810	LAMC1	EXON
1	183085902	183086038	LAMC1	EXON
1	183086455	183086577	LAMC1	EXON
1	183086669	183086858	LAMC1	EXON
1	183087169	183087281	LAMC1	EXON
1	183090858	183091079	LAMC1	EXON
1	183091198	183091386	LAMC1	EXON
1	183093766	183094011	LAMC1	EXON
1	183094532	183094685	LAMC1	EXON
1	183095255	183095397	LAMC1	EXON
1	183096361	183096539	LAMC1	EXON
1	183097729	183097885	LAMC1	EXON
1	183099479	183099684	LAMC1	EXON
1	183100434	183100513	LAMC1	EXON
1	183101535	183101672	LAMC1	EXON
1	183102541	183102685	LAMC1	EXON
1	183103795	183103944	LAMC1	EXON
1	183104177	183104291	LAMC1	EXON
1	183105521	183105720	LAMC1	EXON
1	183106804	183106962	LAMC1	EXON
1	183109539	183109638	LAMC1	EXON
1	183111669	183111925	LAMC1	EXON
1	190067148	190068264	FAM5C	EXON
1	190129798	190130020	FAM5C	EXON
1	190195212	190195448	FAM5C	EXON
1	190203502	190203607	FAM5C	EXON
1	190233995	190234185	FAM5C	EXON
1	190250690	190250880	FAM5C	EXON
1	190250690	190250729	FAM5C	EXON
1	190423785	190424020	FAM5C	EXON
1	190423785	190423905	FAM5C	EXON
1	193091331	193091461	CDC73	EXON
1	193094242	193094347	CDC73	EXON
1	193099304	193099373	CDC73	EXON
1	193104521	193104583	CDC73	EXON
1	193104667	193104719	CDC73	EXON
1	193107215	193107303	CDC73	EXON
1	193110980	193111196	CDC73	EXON
1	193116997	193117095	CDC73	EXON
1	193119434	193119512	CDC73	EXON
1	193121510	193121574	CDC73	EXON
1	193172925	193172982	CDC73	EXON
1	193181195	193181230	CDC73	EXON
1	193181520	193181607	CDC73	EXON
1	193202123	193202284	CDC73	EXON
1	193205386	193205486	CDC73	EXON
1	193218860	193219001	CDC73	EXON
1	193219806	193219842	CDC73	EXON
1	201980265	201980427	ELF3	EXON
1	201980265	201980421	ELF3	EXON
1	201981085	201981306	ELF3	EXON
1	201981472	201981564	ELF3	EXON
1	201981768	201981887	ELF3	EXON
1	201982075	201982164	ELF3	EXON
1	201982310	201982426	ELF3	EXON
1	201982310	201982325	ELF3	EXON
1	201982957	201983152	ELF3	EXON
1	201984337	201984451	ELF3	EXON
1	204494647	204494724	MDM4	EXON
1	204495488	204495562	MDM4	EXON
1	204499812	204499945	MDM4	EXON
1	204501319	204501374	MDM4	EXON
1	204501897	204501947	MDM4	EXON
1	204506046	204506047	MDM4	EXON
1	204506558	204506625	MDM4	EXON
1	204507042	204507119	MDM4	EXON
1	204507337	204507436	MDM4	EXON
1	204507337	204507416	MDM4	EXON
1	204507349	204507436	MDM4	EXON
1	204511912	204512072	MDM4	EXON
1	204511917	204512072	MDM4	EXON
1	204513663	204513812	MDM4	EXON
1	204515925	204516005	MDM4	EXON
1	204518241	204518810	MDM4	EXON
1	204518241	204518322	MDM4	EXON
1	204518241	204518516	MDM4	EXON
1	204518394	204518810	MDM4	EXON
1	204527769	204527809	MDM4	EXON
1	206646571	206646657	IKBKE	EXON
1	206647674	206647814	IKBKE	EXON
1	206648208	206648337	IKBKE	EXON
1	206648235	206648337	IKBKE	EXON
1	206649524	206649705	IKBKE	EXON
1	206650021	206650181	IKBKE	EXON
1	206651092	206651202	IKBKE	EXON
1	206651503	206651682	IKBKE	EXON
1	206652286	206652476	IKBKE	EXON
1	206653213	206653277	IKBKE	EXON
1	206653365	206653456	IKBKE	EXON
1	206653790	206653876	IKBKE	EXON
1	206658334	206658409	IKBKE	EXON
1	206658531	206658643	IKBKE	EXON
1	206661251	206661327	IKBKE	EXON
1	206664152	206664191	IKBKE	EXON
1	206664981	206665082	IKBKE	EXON
1	206666356	206666452	IKBKE	EXON
1	206666599	206666711	IKBKE	EXON
1	206667253	206667324	IKBKE	EXON
1	206669445	206669478	IKBKE	EXON
1	209961765	209961989	IRF6	EXON
1	209963012	209963130	IRF6	EXON
1	209963840	209964232	IRF6	EXON
1	209964071	209964232	IRF6	EXON
1	209965614	209965772	IRF6	EXON
1	209968635	209968763	IRF6	EXON
1	209969693	209969897	IRF6	EXON
1	209969693	209969786	IRF6	EXON
1	209974585	209974758	IRF6	EXON
1	215799123	215799212	USH2A	EXON
1	215802156	215802377	USH2A	EXON
1	215803531	215803602	USH2A	EXON
1	215807801	215808045	USH2A	EXON
1	215812497	215812580	USH2A	EXON
1	215813900	215814076	USH2A	EXON
1	215820864	215821072	USH2A	EXON
1	215821870	215822108	USH2A	EXON
1	215823934	215824143	USH2A	EXON
1	215844314	215844635	USH2A	EXON
1	215847442	215848958	USH2A	EXON
1	215853491	215853718	USH2A	EXON
1	215901372	215901726	USH2A	EXON
1	215914717	215914879	USH2A	EXON
1	215916519	215916677	USH2A	EXON
1	215931937	215932094	USH2A	EXON
1	215933002	215933185	USH2A	EXON
1	215940023	215940130	USH2A	EXON
1	215953185	215953383	USH2A	EXON
1	215955384	215955538	USH2A	EXON
1	215956080	215956277	USH2A	EXON
1	215960012	215960216	USH2A	EXON
1	215963401	215963624	USH2A	EXON
1	215972249	215972467	USH2A	EXON
1	215972249	215972461	USH2A	EXON
1	215987072	215987246	USH2A	EXON
1	215987078	215987246	USH2A	EXON
1	215990339	215990537	USH2A	EXON
1	216011333	216011445	USH2A	EXON
1	216017636	216017838	USH2A	EXON
1	216019166	216019375	USH2A	EXON
1	216040349	216040512	USH2A	EXON
1	216051100	216051222	USH2A	EXON
1	216052106	216052440	USH2A	EXON
1	216061768	216062396	USH2A	EXON
1	216073417	216073559	USH2A	EXON
1	216074097	216074247	USH2A	EXON
1	216107958	216108137	USH2A	EXON
1	216138659	216138821	USH2A	EXON
1	216143967	216144118	USH2A	EXON
1	216166362	216166509	USH2A	EXON
1	216172229	216172400	USH2A	EXON
1	216173745	216173904	USH2A	EXON
1	216219773	216219934	USH2A	EXON
1	216221876	216221989	USH2A	EXON
1	216243443	216243634	USH2A	EXON
1	216246231	216246311	USH2A	EXON
1	216246439	216246642	USH2A	EXON
1	216251431	216251704	USH2A	EXON
1	216256798	216256928	USH2A	EXON
1	216258040	216258219	USH2A	EXON
1	216260061	216260162	USH2A	EXON
1	216262355	216262481	USH2A	EXON
1	216270425	216270555	USH2A	EXON
1	216348580	216348824	USH2A	EXON
1	216348594	216348824	USH2A	EXON
1	216363565	216363709	USH2A	EXON
1	216369895	216370064	USH2A	EXON
1	216371657	216371926	USH2A	EXON
1	216372969	216373463	USH2A	EXON
1	216380615	216380773	USH2A	EXON
1	216390729	216390892	USH2A	EXON
1	216405295	216405478	USH2A	EXON
1	216419927	216420568	USH2A	EXON
1	216424245	216424440	USH2A	EXON
1	216462622	216462752	USH2A	EXON
1	216465517	216465712	USH2A	EXON
1	216495225	216495318	USH2A	EXON
1	216496816	216497037	USH2A	EXON
1	216497510	216497694	USH2A	EXON
1	216498647	216498941	USH2A	EXON
1	216500933	216500996	USH2A	EXON
1	216538295	216538427	USH2A	EXON
1	216591856	216592021	USH2A	EXON
1	216595194	216595678	USH2A	EXON
1	226252053	226252180	H3F3A	EXON
1	226253357	226253510	H3F3A	EXON
1	226253357	226253600	H3F3A	EXON
1	226259052	226259180	H3F3A	EXON
1	226822372	226822587	ITPKB	EXON
1	226825380	226825451	ITPKB	EXON
1	226827258	226827359	ITPKB	EXON
1	226829622	226829826	ITPKB	EXON
1	226834868	226835081	ITPKB	EXON
1	226836373	226836472	ITPKB	EXON
1	226895614	226895616	ITPKB	EXON
1	226923228	226925159	ITPKB	EXON
1	233463775	233464579	MLK4	EXON
1	233482188	233482368	MLK4	EXON
1	233489553	233489701	MLK4	EXON
1	233490582	233490757	MLK4	EXON
1	233497799	233498039	MLK4	EXON
1	233507784	233507944	MLK4	EXON
1	233507784	233507906	MLK4	EXON
1	233511649	233511812	MLK4	EXON
1	233511662	233511812	MLK4	EXON
1	233512176	233512273	MLK4	EXON
1	233514677	233515456	MLK4	EXON
1	233518051	233518457	MLK4	EXON
1	241661128	241661270	FH	EXON
1	241663737	241663890	FH	EXON
1	241665743	241665870	FH	EXON
1	241667342	241667545	FH	EXON
1	241669303	241669468	FH	EXON
1	241671903	241672085	FH	EXON
1	241675267	241675443	FH	EXON
1	241676903	241677013	FH	EXON
1	241680482	241680616	FH	EXON
1	241682891	241683022	FH	EXON
1	243663045	243663088	AKT3	EXON
1	243668551	243668636	AKT3	EXON
1	243675626	243675728	AKT3	EXON
1	243708812	243708899	AKT3	EXON
1	243716031	243716245	AKT3	EXON
1	243727022	243727150	AKT3	EXON
1	243736228	243736350	AKT3	EXON
1	243776973	243777041	AKT3	EXON
1	243778398	243778463	AKT3	EXON
1	243800913	243801044	AKT3	EXON
1	243809195	243809339	AKT3	EXON
1	243809207	243809339	AKT3	EXON
1	243828074	243828185	AKT3	EXON
1	243858893	243859018	AKT3	EXON
1	244006427	244006472	AKT3	EXON
1	248801588	248802559	OR2T35	EXON
2	1418181	1418274	TPO	EXON
2	1426817	1426901	TPO	EXON
2	1437210	1437379	TPO	EXON
2	1437244	1437379	TPO	EXON
2	1440024	1440156	TPO	EXON
2	1442588	1442630	TPO	EXON
2	1457466	1457595	TPO	EXON
2	1457466	1457498	TPO	EXON
2	1459848	1460054	TPO	EXON
2	1480858	1481376	TPO	EXON
2	1488368	1488626	TPO	EXON
2	1488435	1488626	TPO	EXON
2	1488437	1488626	TPO	EXON
2	1491593	1491763	TPO	EXON
2	1497574	1497811	TPO	EXON
2	1499761	1499969	TPO	EXON
2	1500367	1500537	TPO	EXON
2	1507549	1507597	TPO	EXON
2	1507720	1507851	TPO	EXON
2	1520655	1520754	TPO	EXON
2	1544366	1544495	TPO	EXON
2	1544366	1544687	TPO	EXON
2	1546193	1546246	TPO	EXON
2	1546193	1546364	TPO	EXON
2	1637976	1638095	PXDN	EXON
2	1639180	1639293	PXDN	EXON
2	1639290	1639293	PXDN	EXON
2	1642618	1642750	PXDN	EXON
2	1643074	1643194	PXDN	EXON
2	1647140	1647348	PXDN	EXON
2	1647140	1647243	PXDN	EXON
2	1648390	1648524	PXDN	EXON
2	1651944	1653447	PXDN	EXON
2	1657320	1657557	PXDN	EXON
2	1657400	1657557	PXDN	EXON
2	1658172	1658280	PXDN	EXON
2	1664653	1664809	PXDN	EXON
2	1665844	1665956	PXDN	EXON
2	1667377	1667535	PXDN	EXON
2	1668730	1668846	PXDN	EXON
2	1669986	1670258	PXDN	EXON
2	1677415	1677584	PXDN	EXON
2	1680699	1680816	PXDN	EXON
2	1680729	1680816	PXDN	EXON
2	1680802	1680816	PXDN	EXON
2	1683965	1684134	PXDN	EXON
2	1687428	1687499	PXDN	EXON
2	1687852	1687923	PXDN	EXON
2	1691404	1691475	PXDN	EXON
2	1695700	1695771	PXDN	EXON
2	1696301	1696342	PXDN	EXON
2	1696835	1696906	PXDN	EXON
2	1748028	1748227	PXDN	EXON
2	1748028	1748214	PXDN	EXON
2	16082187	16082976	MYCN	EXON
2	16085615	16086219	MYCN	EXON
2	17941211	17941371	GEN1	EXON
2	17942663	17942849	GEN1	EXON
2	17942663	17942781	GEN1	EXON
2	17946164	17946340	GEN1	EXON
2	17946164	17946194	GEN1	EXON
2	17947846	17947956	GEN1	EXON
2	17950005	17950078	GEN1	EXON
2	17952343	17952365	GEN1	EXON
2	17952463	17952554	GEN1	EXON
2	17953901	17954051	GEN1	EXON
2	17954363	17954399	GEN1	EXON
2	17954486	17954566	GEN1	EXON
2	17955538	17955668	GEN1	EXON
2	17959269	17959330	GEN1	EXON
2	17961245	17961388	GEN1	EXON
2	17961888	17963206	GEN1	EXON
2	17961888	17962037	GEN1	EXON
2	25457148	25457289	DNMT3A	EXON
2	25458576	25458694	DNMT3A	EXON
2	25459805	25459874	DNMT3A	EXON
2	25461999	25462084	DNMT3A	EXON
2	25462359	25462382	DNMT3A	EXON
2	25463171	25463319	DNMT3A	EXON
2	25463509	25463599	DNMT3A	EXON
2	25464431	25464576	DNMT3A	EXON
2	25466767	25466851	DNMT3A	EXON
2	25467024	25467207	DNMT3A	EXON
2	25467409	25467521	DNMT3A	EXON
2	25468122	25468201	DNMT3A	EXON
2	25468889	25468933	DNMT3A	EXON
2	25469029	25469178	DNMT3A	EXON
2	25469489	25469645	DNMT3A	EXON
2	25469920	25470027	DNMT3A	EXON
2	25470460	25470618	DNMT3A	EXON
2	25470906	25471121	DNMT3A	EXON
2	25470906	25471091	DNMT3A	EXON
2	25472526	25472593	DNMT3A	EXON
2	25475063	25475066	DNMT3A	EXON
2	25497810	25497956	DNMT3A	EXON
2	25498369	25498412	DNMT3A	EXON
2	25505257	25505580	DNMT3A	EXON
2	25505310	25505580	DNMT3A	EXON
2	25523008	25523112	DNMT3A	EXON
2	25536782	25536853	DNMT3A	EXON
2	28117424	28117551	BRE	EXON
2	28152699	28152775	BRE	EXON
2	28210860	28210954	BRE	EXON
2	28248093	28248252	BRE	EXON
2	28248093	28248287	BRE	EXON
2	28268592	28268666	BRE	EXON
2	28352138	28352247	BRE	EXON
2	28456010	28456182	BRE	EXON
2	28460069	28460168	BRE	EXON
2	28464190	28464260	BRE	EXON
2	28467647	28467729	BRE	EXON
2	28521205	28521358	BRE	EXON
2	28532949	28532991	BRE	EXON
2	28550141	28550300	BRE	EXON
2	28561317	28561380	BRE	EXON
2	29416090	29416788	ALK	EXON
2	29416090	29416650	ALK	EXON
2	29419636	29419726	ALK	EXON
2	29420408	29420542	ALK	EXON
2	29430037	29430138	ALK	EXON
2	29430911	29430911	ALK	EXON
2	29432652	29432744	ALK	EXON
2	29436850	29436947	ALK	EXON
2	29443572	29443701	ALK	EXON
2	29443854	29444103	ALK	EXON
2	29445210	29445274	ALK	EXON
2	29445383	29445473	ALK	EXON
2	29446208	29446394	ALK	EXON
2	29446208	29446260	ALK	EXON
2	29448327	29448431	ALK	EXON
2	29449788	29449940	ALK	EXON
2	29450440	29450538	ALK	EXON
2	29451750	29451932	ALK	EXON
2	29455170	29455314	ALK	EXON
2	29456431	29456562	ALK	EXON
2	29462546	29462696	ALK	EXON
2	29473971	29474133	ALK	EXON
2	29497965	29498093	ALK	EXON
2	29498268	29498362	ALK	EXON
2	29519754	29519923	ALK	EXON
2	29541170	29541270	ALK	EXON
2	29543617	29543748	ALK	EXON
2	29551216	29551347	ALK	EXON
2	29606598	29606725	ALK	EXON
2	29754781	29754982	ALK	EXON
2	29917716	29917880	ALK	EXON
2	29940440	29940563	ALK	EXON
2	29940444	29940563	ALK	EXON
2	30142859	30143525	ALK	EXON
2	38298153	38298253	CYP1B1	SNP
2	39212965	39213456	SOS1	EXON
2	39214614	39214732	SOS1	EXON
2	39216411	39216455	SOS1	EXON
2	39222264	39222528	SOS1	EXON
2	39224063	39224179	SOS1	EXON
2	39224394	39224566	SOS1	EXON
2	39233553	39233670	SOS1	EXON
2	39234172	39234334	SOS1	EXON
2	39237725	39237844	SOS1	EXON
2	39239267	39239489	SOS1	EXON
2	39240601	39240704	SOS1	EXON
2	39241008	39241130	SOS1	EXON
2	39241906	39241987	SOS1	EXON
2	39249711	39250366	SOS1	EXON
2	39251151	39251278	SOS1	EXON
2	39261958	39261999	SOS1	EXON
2	39262353	39262451	SOS1	EXON
2	39262531	39262641	SOS1	EXON
2	39278285	39278428	SOS1	EXON
2	39281755	39281964	SOS1	EXON
2	39283843	39284007	SOS1	EXON
2	39283874	39284007	SOS1	EXON
2	39285814	39285945	SOS1	EXON
2	39294769	39294894	SOS1	EXON
2	39294769	39294810	SOS1	EXON
2	39347477	39347563	SOS1	EXON
2	39477759	39477846	MAP4K3	EXON
2	39478971	39479026	MAP4K3	EXON
2	39481591	39481661	MAP4K3	EXON
2	39485489	39485581	MAP4K3	EXON
2	39485660	39485728	MAP4K3	EXON
2	39487747	39487918	MAP4K3	EXON
2	39492344	39492447	MAP4K3	EXON
2	39494330	39494388	MAP4K3	EXON
2	39499424	39499541	MAP4K3	EXON
2	39499623	39499683	MAP4K3	EXON
2	39505548	39505627	MAP4K3	EXON
2	39507413	39507497	MAP4K3	EXON
2	39509654	39509695	MAP4K3	EXON
2	39513993	39514105	MAP4K3	EXON
2	39515262	39515421	MAP4K3	EXON
2	39515262	39515394	MAP4K3	EXON
2	39517433	39517475	MAP4K3	EXON
2	39519914	39519967	MAP4K3	EXON
2	39520371	39520409	MAP4K3	EXON
2	39526884	39526942	MAP4K3	EXON
2	39530256	39530258	MAP4K3	EXON
2	39535084	39535146	MAP4K3	EXON
2	39536602	39536660	MAP4K3	EXON
2	39542451	39542529	MAP4K3	EXON
2	39552659	39552769	MAP4K3	EXON
2	39552871	39552952	MAP4K3	EXON
2	39553040	39553102	MAP4K3	EXON
2	39553040	39553074	MAP4K3	EXON
2	39553287	39553418	MAP4K3	EXON
2	39553333	39553418	MAP4K3	EXON
2	39559058	39559130	MAP4K3	EXON
2	39560673	39560715	MAP4K3	EXON
2	39564061	39564108	MAP4K3	EXON
2	39564667	39564722	MAP4K3	EXON
2	39570529	39570593	MAP4K3	EXON
2	39583356	39583480	MAP4K3	EXON
2	39583390	39583480	MAP4K3	EXON
2	39583390	39583445	MAP4K3	EXON
2	39583442	39583480	MAP4K3	EXON
2	39605207	39605264	MAP4K3	EXON
2	39664033	39664128	MAP4K3	EXON
2	47596215	47596374	EPCAM	EXON
2	47596645	47596720	EPCAM	EXON
2	47596645	47596948	EPCAM	EXON
2	47600602	47600709	EPCAM	EXON
2	47600947	47601187	EPCAM	EXON
2	47600947	47601132	EPCAM	EXON
2	47602373	47602438	EPCAM	EXON
2	47604153	47604216	EPCAM	EXON
2	47606092	47606193	EPCAM	EXON
2	47606908	47607108	EPCAM	EXON
2	47612305	47612349	EPCAM	EXON
2	47613711	47613752	EPCAM	EXON
2	47630331	47630541	MSH2	EXON
2	47630529	47630541	MSH2	EXON
2	47635540	47635694	MSH2	EXON
2	47637233	47637511	MSH2	EXON
2	47637233	47637485	MSH2	EXON
2	47639553	47639699	MSH2	EXON
2	47641408	47641557	MSH2	EXON
2	47643435	47643568	MSH2	EXON
2	47656881	47657080	MSH2	EXON
2	47672687	47672796	MSH2	EXON
2	47690170	47690293	MSH2	EXON
2	47693797	47693947	MSH2	EXON
2	47698104	47698201	MSH2	EXON
2	47702164	47702409	MSH2	EXON
2	47703506	47703710	MSH2	EXON
2	47705411	47705658	MSH2	EXON
2	47707835	47708010	MSH2	EXON
2	47709918	47710088	MSH2	EXON
2	47739442	47739573	MSH2	EXON
2	48010373	48010632	MSH6	EXON
2	48010373	48010609	MSH6	EXON
2	48018066	48018262	MSH6	EXON
2	48018103	48018262	MSH6	EXON
2	48023033	48023202	MSH6	EXON
2	48023033	48023087	MSH6	EXON
2	48023033	48023175	MSH6	EXON
2	48025750	48028294	MSH6	EXON
2	48025750	48025775	MSH6	EXON
2	48025750	48025766	MSH6	EXON
2	48025750	48025872	MSH6	EXON
2	48026029	48028294	MSH6	EXON
2	48030559	48030824	MSH6	EXON
2	48032049	48032166	MSH6	EXON
2	48032757	48032846	MSH6	EXON
2	48033343	48033497	MSH6	EXON
2	48033591	48033790	MSH6	EXON
2	48033918	48033999	MSH6	EXON
2	58386900	58386935	FANCL	EXON
2	58387243	58387314	FANCL	EXON
2	58387253	58387314	FANCL	EXON
2	58388657	58388773	FANCL	EXON
2	58388758	58388773	FANCL	EXON
2	58390001	58390082	FANCL	EXON
2	58390164	58390209	FANCL	EXON
2	58390569	58390652	FANCL	EXON
2	58390571	58390652	FANCL	EXON
2	58392859	58393009	FANCL	EXON
2	58393000	58393009	FANCL	EXON
2	58421364	58421408	FANCL	EXON
2	58425714	58425797	FANCL	EXON
2	58425729	58425797	FANCL	EXON
2	58431265	58431361	FANCL	EXON
2	58449077	58449177	FANCL	EXON
2	58453863	58453919	FANCL	EXON
2	58456949	58457009	FANCL	EXON
2	58459189	58459247	FANCL	EXON
2	58468353	58468448	FANCL	EXON
2	58468353	58468375	FANCL	EXON
2	58468353	58468446	FANCL	EXON
2	60679700	60679801	BCL11A	EXON
2	60679710	60679801	BCL11A	EXON
2	60687539	60689559	BCL11A	EXON
2	60687665	60689559	BCL11A	EXON
2	60687817	60689559	BCL11A	EXON
2	60687817	60688879	BCL11A	EXON
2	60689417	60689559	BCL11A	EXON
2	60695867	60695968	BCL11A	EXON
2	60695867	60695897	BCL11A	EXON
2	60773106	60773435	BCL11A	EXON
2	60780351	60780405	BCL11A	EXON
2	61108976	61108985	REL	EXON
2	61118818	61118960	REL	EXON
2	61121532	61121680	REL	EXON
2	61128127	61128218	REL	EXON
2	61144012	61144152	REL	EXON
2	61145326	61145430	REL	EXON
2	61145529	61145741	REL	EXON
2	61147176	61147244	REL	EXON
2	61147518	61147613	REL	EXON
2	61147709	61147777	REL	EXON
2	61148898	61149670	REL	EXON
2	61705955	61706101	XPO1	EXON
2	61708320	61708416	XPO1	EXON
2	61709515	61709674	XPO1	EXON
2	61710092	61710226	XPO1	EXON
2	61711072	61711240	XPO1	EXON
2	61712903	61713097	XPO1	EXON
2	61715300	61715406	XPO1	EXON
2	61715723	61715906	XPO1	EXON
2	61717777	61717911	XPO1	EXON
2	61719170	61719333	XPO1	EXON
2	61719460	61719616	XPO1	EXON
2	61719702	61719883	XPO1	EXON
2	61720050	61720188	XPO1	EXON
2	61721029	61721226	XPO1	EXON
2	61722590	61722748	XPO1	EXON
2	61724014	61724142	XPO1	EXON
2	61725808	61725927	XPO1	EXON
2	61726000	61726048	XPO1	EXON
2	61726848	61727029	XPO1	EXON
2	61726900	61727029	XPO1	EXON
2	61726983	61727029	XPO1	EXON
2	61729131	61729175	XPO1	EXON
2	61729141	61729175	XPO1	EXON
2	61729384	61729445	XPO1	EXON
2	61749746	61749818	XPO1	EXON
2	61749761	61749818	XPO1	EXON
2	61749765	61749818	XPO1	EXON
2	61753534	61753656	XPO1	EXON
2	61753555	61753656	XPO1	EXON
2	61753555	61753653	XPO1	EXON
2	61753597	61753656	XPO1	EXON
2	61753606	61753656	XPO1	EXON
2	61760907	61761032	XPO1	EXON
2	70314876	70315946	PCBP1	EXON
2	74448594	74448628	SLC4A5	EXON
2	74449995	74450079	SLC4A5	EXON
2	74451967	74452122	SLC4A5	EXON
2	74452045	74452138	SLC4A5	EXON
2	74452052	74452122	SLC4A5	EXON
2	74454084	74454257	SLC4A5	EXON
2	74454644	74454691	SLC4A5	EXON
2	74454937	74455005	SLC4A5	EXON
2	74458363	74458435	SLC4A5	EXON
2	74459596	74459774	SLC4A5	EXON
2	74460529	74460690	SLC4A5	EXON
2	74462228	74462341	SLC4A5	EXON
2	74466462	74466662	SLC4A5	EXON
2	74469121	74469179	SLC4A5	EXON
2	74474163	74474434	SLC4A5	EXON
2	74475480	74475613	SLC4A5	EXON
2	74477470	74477644	SLC4A5	EXON
2	74479306	74479515	SLC4A5	EXON
2	74480101	74480255	SLC4A5	EXON
2	74481746	74481833	SLC4A5	EXON
2	74482902	74483059	SLC4A5	EXON
2	74486715	74486770	SLC4A5	EXON
2	74489264	74489359	SLC4A5	EXON
2	74491274	74491426	SLC4A5	EXON
2	74491275	74491426	SLC4A5	EXON
2	74492231	74492391	SLC4A5	EXON
2	74492359	74492391	SLC4A5	EXON
2	74512900	74513029	SLC4A5	EXON
2	74512900	74512952	SLC4A5	EXON
2	74512912	74513029	SLC4A5	EXON
2	74531616	74531807	SLC4A5	EXON
2	74542072	74542150	SLC4A5	EXON
2	79750339	79750435	CTNNA2	EXON
2	79878678	79878784	CTNNA2	EXON
2	79878683	79878784	CTNNA2	EXON
2	79914690	79914722	CTNNA2	EXON
2	79971513	79971708	CTNNA2	EXON
2	79971513	79971609	CTNNA2	EXON
2	80085139	80085305	CTNNA2	EXON
2	80085139	80085192	CTNNA2	EXON
2	80096942	80097061	CTNNA2	EXON
2	80101202	80101468	CTNNA2	EXON
2	80136720	80136923	CTNNA2	EXON
2	80540687	80540779	CTNNA2	EXON
2	80555424	80555474	CTNNA2	EXON
2	80620336	80620416	CTNNA2	EXON
2	80646574	80646726	CTNNA2	EXON
2	80772107	80772199	CTNNA2	EXON
2	80773032	80773188	CTNNA2	EXON
2	80782818	80783018	CTNNA2	EXON
2	80782818	80782853	CTNNA2	EXON
2	80801288	80801439	CTNNA2	EXON
2	80808831	80808944	CTNNA2	EXON
2	80816429	80816610	CTNNA2	EXON
2	80831199	80831304	CTNNA2	EXON
2	80835309	80835443	CTNNA2	EXON
2	80846210	80846353	CTNNA2	EXON
2	80874710	80874997	CTNNA2	EXON
2	96919546	96919853	TMEM127	EXON
2	96920571	96920735	TMEM127	EXON
2	96920571	96920727	TMEM127	EXON
2	96930876	96931119	TMEM127	EXON
2	107423134	107423405	ST6GAL2	EXON
2	107429598	107429680	ST6GAL2	EXON
2	107446522	107446696	ST6GAL2	EXON
2	107446522	107446535	ST6GAL2	EXON
2	107449021	107449122	ST6GAL2	EXON
2	107450505	107450602	ST6GAL2	EXON
2	107459491	107460433	ST6GAL2	EXON
2	107460330	107460433	ST6GAL2	EXON
2	128015172	128015303	ERCC3	EXON
2	128016872	128017024	ERCC3	EXON
2	128018804	128018922	ERCC3	EXON
2	128028912	128029029	ERCC3	EXON
2	128030441	128030537	ERCC3	EXON
2	128036749	128036951	ERCC3	EXON
2	128038023	128038207	ERCC3	EXON
2	128044279	128044593	ERCC3	EXON
2	128046236	128046440	ERCC3	EXON
2	128046249	128046440	ERCC3	EXON
2	128046913	128047077	ERCC3	EXON
2	128046913	128047095	ERCC3	EXON
2	128047265	128047400	ERCC3	EXON
2	128047800	128047849	ERCC3	EXON
2	128047800	128047851	ERCC3	EXON
2	128050186	128050422	ERCC3	EXON
2	128051089	128051294	ERCC3	EXON
2	128051089	128051130	ERCC3	EXON
2	128051442	128051657	ERCC3	EXON
2	128051630	128051657	ERCC3	EXON
2	135957912	135958010	ZRANB3	EXON
2	135960402	135960533	ZRANB3	EXON
2	135965004	135965406	ZRANB3	EXON
2	135966438	135966548	ZRANB3	EXON
2	135975035	135975177	ZRANB3	EXON
2	135976647	135976748	ZRANB3	EXON
2	135981996	135982087	ZRANB3	EXON
2	135985382	135985585	ZRANB3	EXON
2	135985388	135985585	ZRANB3	EXON
2	135988083	135988497	ZRANB3	EXON
2	136023104	136023256	ZRANB3	EXON
2	136026532	136026711	ZRANB3	EXON
2	136028885	136028965	ZRANB3	EXON
2	136029338	136029457	ZRANB3	EXON
2	136033206	136033325	ZRANB3	EXON
2	136071059	136071175	ZRANB3	EXON
2	136072929	136073100	ZRANB3	EXON
2	136103120	136103205	ZRANB3	EXON
2	136107554	136107785	ZRANB3	EXON
2	136111020	136111198	ZRANB3	EXON
2	136148372	136148390	ZRANB3	EXON
2	136261774	136261792	ZRANB3	EXON
2	136261899	136262059	ZRANB3	EXON
2	137639749	137639887	THSD7B	EXON
2	137664018	137664031	THSD7B	EXON
2	137748462	137748507	THSD7B	EXON
2	137813990	137814800	THSD7B	EXON
2	137814274	137814800	THSD7B	EXON
2	137852443	137852691	THSD7B	EXON
2	137872694	137872863	THSD7B	EXON
2	137872694	137872730	THSD7B	EXON
2	137917783	137917938	THSD7B	EXON
2	137928311	137928508	THSD7B	EXON
2	137988614	137988805	THSD7B	EXON
2	137990469	137990703	THSD7B	EXON
2	138000027	138000142	THSD7B	EXON
2	138030103	138030232	THSD7B	EXON
2	138033493	138033596	THSD7B	EXON
2	138163183	138163377	THSD7B	EXON
2	138169179	138169442	THSD7B	EXON
2	138208415	138208593	THSD7B	EXON
2	138237045	138237053	THSD7B	EXON
2	138320791	138320924	THSD7B	EXON
2	138329976	138330126	THSD7B	EXON
2	138373745	138373886	THSD7B	EXON
2	138375962	138376077	THSD7B	EXON
2	138378179	138378296	THSD7B	EXON
2	138400058	138400203	THSD7B	EXON
2	138413071	138413230	THSD7B	EXON
2	138414366	138414539	THSD7B	EXON
2	138414635	138414730	THSD7B	EXON
2	138414665	138414730	THSD7B	EXON
2	138417234	138417316	THSD7B	EXON
2	138420953	138421145	THSD7B	EXON
2	138420953	138420992	THSD7B	EXON
2	138425344	138425431	THSD7B	EXON
2	138434094	138434175	THSD7B	EXON
2	140990755	140990895	LRP1B	EXON
2	140992355	140992453	LRP1B	EXON
2	140995721	140995865	LRP1B	EXON
2	140995751	140995865	LRP1B	EXON
2	140997011	140997101	LRP1B	EXON
2	141004655	141004731	LRP1B	EXON
2	141026837	141026950	LRP1B	EXON
2	141027811	141027915	LRP1B	EXON
2	141031993	141032167	LRP1B	EXON
2	141055377	141055538	LRP1B	EXON
2	141072504	141072668	LRP1B	EXON
2	141079532	141079657	LRP1B	EXON
2	141081462	141081635	LRP1B	EXON
2	141083331	141083447	LRP1B	EXON
2	141092022	141092128	LRP1B	EXON
2	141093184	141093407	LRP1B	EXON
2	141108366	141108607	LRP1B	EXON
2	141110522	141110641	LRP1B	EXON
2	141113911	141114045	LRP1B	EXON
2	141115548	141115685	LRP1B	EXON
2	141115548	141115637	LRP1B	EXON
2	141116390	141116515	LRP1B	EXON
2	141122230	141122352	LRP1B	EXON
2	141128279	141128411	LRP1B	EXON
2	141128748	141128854	LRP1B	EXON
2	141130577	141130706	LRP1B	EXON
2	141135749	141135855	LRP1B	EXON
2	141143462	141143578	LRP1B	EXON
2	141200073	141200192	LRP1B	EXON
2	141201899	141202018	LRP1B	EXON
2	141202132	141202248	LRP1B	EXON
2	141208137	141208230	LRP1B	EXON
2	141214024	141214172	LRP1B	EXON
2	141215032	141215220	LRP1B	EXON
2	141232707	141232906	LRP1B	EXON
2	141242912	141243093	LRP1B	EXON
2	141245186	141245308	LRP1B	EXON
2	141250177	141250262	LRP1B	EXON
2	141253134	141253317	LRP1B	EXON
2	141259256	141259443	LRP1B	EXON
2	141260532	141260672	LRP1B	EXON
2	141264365	141264487	LRP1B	EXON
2	141267497	141267625	LRP1B	EXON
2	141272222	141272341	LRP1B	EXON
2	141274458	141274580	LRP1B	EXON
2	141283413	141283562	LRP1B	EXON
2	141283806	141283919	LRP1B	EXON
2	141291590	141291709	LRP1B	EXON
2	141294150	141294278	LRP1B	EXON
2	141298542	141298667	LRP1B	EXON
2	141299348	141299540	LRP1B	EXON
2	141356200	141356404	LRP1B	EXON
2	141359019	141359208	LRP1B	EXON
2	141457819	141458190	LRP1B	EXON
2	141459290	141459414	LRP1B	EXON
2	141459710	141459861	LRP1B	EXON
2	141459996	141460122	LRP1B	EXON
2	141473542	141473671	LRP1B	EXON
2	141474251	141474385	LRP1B	EXON
2	141526782	141526913	LRP1B	EXON
2	141528450	141528575	LRP1B	EXON
2	141533667	141533807	LRP1B	EXON
2	141571226	141571375	LRP1B	EXON
2	141597560	141597654	LRP1B	EXON
2	141598487	141598661	LRP1B	EXON
2	141607671	141607898	LRP1B	EXON
2	141607700	141607898	LRP1B	EXON
2	141609221	141609352	LRP1B	EXON
2	141625159	141625403	LRP1B	EXON
2	141625668	141625832	LRP1B	EXON
2	141641386	141641590	LRP1B	EXON
2	141643707	141643904	LRP1B	EXON
2	141660489	141660734	LRP1B	EXON
2	141665446	141665646	LRP1B	EXON
2	141680534	141680716	LRP1B	EXON
2	141707804	141707971	LRP1B	EXON
2	141709429	141709509	LRP1B	EXON
2	141739729	141739845	LRP1B	EXON
2	141747101	141747226	LRP1B	EXON
2	141751564	141751704	LRP1B	EXON
2	141762904	141763026	LRP1B	EXON
2	141771125	141771314	LRP1B	EXON
2	141773265	141773484	LRP1B	EXON
2	141777491	141777671	LRP1B	EXON
2	141806555	141806791	LRP1B	EXON
2	141812685	141812828	LRP1B	EXON
2	141816452	141816623	LRP1B	EXON
2	141819620	141819842	LRP1B	EXON
2	141945990	141946152	LRP1B	EXON
2	141986752	141987009	LRP1B	EXON
2	142004795	142004923	LRP1B	EXON
2	142012091	142012210	LRP1B	EXON
2	142237965	142238102	LRP1B	EXON
2	142567848	142567970	LRP1B	EXON
2	142888217	142888298	LRP1B	EXON
2	148602722	148602776	ACVR2A	EXON
2	148653870	148654077	ACVR2A	EXON
2	148657027	148657136	ACVR2A	EXON
2	148657088	148657136	ACVR2A	EXON
2	148657313	148657467	ACVR2A	EXON
2	148672760	148672903	ACVR2A	EXON
2	148674852	148674995	ACVR2A	EXON
2	148676016	148676161	ACVR2A	EXON
2	148677799	148677913	ACVR2A	EXON
2	148680542	148680680	ACVR2A	EXON
2	148683600	148683730	ACVR2A	EXON
2	148684649	148684843	ACVR2A	EXON
2	160176776	160176929	BAZ2B	EXON
2	160181322	160181465	BAZ2B	EXON
2	160182164	160182429	BAZ2B	EXON
2	160189051	160189197	BAZ2B	EXON
2	160193453	160193588	BAZ2B	EXON
2	160193471	160193588	BAZ2B	EXON
2	160193973	160194283	BAZ2B	EXON
2	160194078	160194283	BAZ2B	EXON
2	160203997	160204157	BAZ2B	EXON
2	160203997	160204104	BAZ2B	EXON
2	160205189	160205344	BAZ2B	EXON
2	160205518	160205791	BAZ2B	EXON
2	160206219	160206868	BAZ2B	EXON
2	160229556	160229700	BAZ2B	EXON
2	160231202	160231264	BAZ2B	EXON
2	160239070	160239313	BAZ2B	EXON
2	160240117	160240191	BAZ2B	EXON
2	160241666	160241880	BAZ2B	EXON
2	160242864	160243118	BAZ2B	EXON
2	160242885	160243118	BAZ2B	EXON
2	160245856	160245996	BAZ2B	EXON
2	160252280	160252345	BAZ2B	EXON
2	160253585	160253611	BAZ2B	EXON
2	160253856	160253900	BAZ2B	EXON
2	160255340	160255405	BAZ2B	EXON
2	160257110	160257175	BAZ2B	EXON
2	160257110	160257161	BAZ2B	EXON
2	160261360	160261421	BAZ2B	EXON
2	160261533	160261625	BAZ2B	EXON
2	160268846	160269056	BAZ2B	EXON
2	160268943	160269056	BAZ2B	EXON
2	160284452	160284553	BAZ2B	EXON
2	160284822	160284930	BAZ2B	EXON
2	160285711	160285771	BAZ2B	EXON
2	160287374	160287667	BAZ2B	EXON
2	160289268	160289874	BAZ2B	EXON
2	160289268	160289461	BAZ2B	EXON
2	160294814	160295206	BAZ2B	EXON
2	160295520	160295723	BAZ2B	EXON
2	160303293	160303486	BAZ2B	EXON
2	160303347	160303486	BAZ2B	EXON
2	160304753	160304914	BAZ2B	EXON
2	160304753	160304920	BAZ2B	EXON
2	160304827	160304920	BAZ2B	EXON
2	160310124	160310312	BAZ2B	EXON
2	160335086	160335230	BAZ2B	EXON
2	167055182	167056374	SCN9A	EXON
2	167060465	167060735	SCN9A	EXON
2	167060870	167060974	SCN9A	EXON
2	167083077	167083214	SCN9A	EXON
2	167084180	167084233	SCN9A	EXON
2	167085201	167085482	SCN9A	EXON
2	167089850	167089972	SCN9A	EXON
2	167094604	167094777	SCN9A	EXON
2	167099012	167099166	SCN9A	EXON
2	167108275	167108395	SCN9A	EXON
2	167128909	167129385	SCN9A	EXON
2	167133493	167133849	SCN9A	EXON
2	167134650	167134823	SCN9A	EXON
2	167136867	167137105	SCN9A	EXON
2	167138189	167138318	SCN9A	EXON
2	167138270	167138318	SCN9A	EXON
2	167140963	167141334	SCN9A	EXON
2	167140996	167141334	SCN9A	EXON
2	167142846	167143133	SCN9A	EXON
2	167144947	167145153	SCN9A	EXON
2	167149741	167149882	SCN9A	EXON
2	167151109	167151172	SCN9A	EXON
2	167159600	167159812	SCN9A	EXON
2	167160541	167160632	SCN9A	EXON
2	167160748	167160839	SCN9A	EXON
2	167162302	167162430	SCN9A	EXON
2	167163020	167163109	SCN9A	EXON
2	167163020	167163081	SCN9A	EXON
2	167163020	167163113	SCN9A	EXON
2	167163466	167163584	SCN9A	EXON
2	167163467	167163584	SCN9A	EXON
2	167168009	167168266	SCN9A	EXON
2	167759993	167760400	XIRP2	EXON
2	167992419	167992572	XIRP2	EXON
2	168041052	168041150	XIRP2	EXON
2	168067245	168067405	XIRP2	EXON
2	168067349	168067405	XIRP2	EXON
2	168074676	168074810	XIRP2	EXON
2	168096365	168096475	XIRP2	EXON
2	168097174	168097246	XIRP2	EXON
2	168098287	168098420	XIRP2	EXON
2	168099079	168108457	XIRP2	EXON
2	168110542	168110675	XIRP2	EXON
2	168110542	168110636	XIRP2	EXON
2	168114367	168115873	XIRP2	EXON
2	170010935	170011035	LRP2	SNP
2	170684018	170684562	UBR3	EXON
2	170728746	170728885	UBR3	EXON
2	170732301	170732459	UBR3	EXON
2	170734004	170734147	UBR3	EXON
2	170735035	170735084	UBR3	EXON
2	170747675	170747741	UBR3	EXON
2	170751691	170751821	UBR3	EXON
2	170753017	170753245	UBR3	EXON
2	170761624	170761803	UBR3	EXON
2	170762541	170762674	UBR3	EXON
2	170770570	170770656	UBR3	EXON
2	170780439	170780504	UBR3	EXON
2	170780594	170780683	UBR3	EXON
2	170782129	170782257	UBR3	EXON
2	170783202	170783254	UBR3	EXON
2	170783348	170783481	UBR3	EXON
2	170783830	170783917	UBR3	EXON
2	170783830	170783915	UBR3	EXON
2	170785237	170785378	UBR3	EXON
2	170785239	170785378	UBR3	EXON
2	170785371	170785378	UBR3	EXON
2	170789422	170789518	UBR3	EXON
2	170799003	170799144	UBR3	EXON
2	170802798	170802902	UBR3	EXON
2	170802820	170802902	UBR3	EXON
2	170804052	170804225	UBR3	EXON
2	170806115	170806575	UBR3	EXON
2	170814948	170815036	UBR3	EXON
2	170820903	170820979	UBR3	EXON
2	170821380	170821476	UBR3	EXON
2	170843155	170843304	UBR3	EXON
2	170850833	170850966	UBR3	EXON
2	170857814	170857924	UBR3	EXON
2	170857883	170857924	UBR3	EXON
2	170863500	170863700	UBR3	EXON
2	170863500	170863712	UBR3	EXON
2	170865314	170865450	UBR3	EXON
2	170865350	170865450	UBR3	EXON
2	170870351	170870482	UBR3	EXON
2	170871791	170871876	UBR3	EXON
2	170871791	170871791	UBR3	EXON
2	170873343	170873429	UBR3	EXON
2	170885856	170885958	UBR3	EXON
2	170897392	170897495	UBR3	EXON
2	170911970	170912094	UBR3	EXON
2	170917589	170917696	UBR3	EXON
2	170917828	170917953	UBR3	EXON
2	170929938	170930117	UBR3	EXON
2	170936324	170936533	UBR3	EXON
2	170937055	170937194	UBR3	EXON
2	170938236	170938353	UBR3	EXON
2	173420879	173421074	PDK1	EXON
2	173421053	173421074	PDK1	EXON
2	173423436	173423577	PDK1	EXON
2	173423468	173423577	PDK1	EXON
2	173426948	173427019	PDK1	EXON
2	173427469	173427528	PDK1	EXON
2	173428780	173428786	PDK1	EXON
2	173429231	173429415	PDK1	EXON
2	173429286	173429415	PDK1	EXON
2	173429706	173429801	PDK1	EXON
2	173429706	173429790	PDK1	EXON
2	173431584	173431661	PDK1	EXON
2	173433469	173433545	PDK1	EXON
2	173435454	173435552	PDK1	EXON
2	173435454	173435540	PDK1	EXON
2	173451006	173451116	PDK1	EXON
2	173457663	173457776	PDK1	EXON
2	173460557	173460697	PDK1	EXON
2	178092634	178092681	NFE2L2	EXON
2	178095513	178096736	NFE2L2	EXON
2	178095718	178096321	NFE2L2	EXON
2	178096442	178096736	NFE2L2	EXON
2	178096518	178096658	NFE2L2	EXON
2	178096533	178096736	NFE2L2	EXON
2	178096579	178096736	NFE2L2	EXON
2	178097120	178097215	NFE2L2	EXON
2	178097120	178097311	NFE2L2	EXON
2	178097120	178097290	NFE2L2	EXON
2	178097227	178097311	NFE2L2	EXON
2	178097906	178098067	NFE2L2	EXON
2	178097978	178098067	NFE2L2	EXON
2	178098733	178098996	NFE2L2	EXON
2	178098733	178098999	NFE2L2	EXON
2	178098804	178098996	NFE2L2	EXON
2	178098982	178098999	NFE2L2	EXON
2	178129260	178129304	NFE2L2	EXON
2	178175692	178175733	NFE2L2	EXON
2	190656536	190656667	PMS1	EXON
2	190660495	190660677	PMS1	EXON
2	190660495	190660583	PMS1	EXON
2	190670378	190670480	PMS1	EXON
2	190670378	190670608	PMS1	EXON
2	190671149	190671228	PMS1	EXON
2	190682743	190682906	PMS1	EXON
2	190682743	190682754	PMS1	EXON
2	190682743	190682907	PMS1	EXON
2	190682853	190682906	PMS1	EXON
2	190708690	190708806	PMS1	EXON
2	190717381	190717503	PMS1	EXON
2	190718665	190718808	PMS1	EXON
2	190718965	190719854	PMS1	EXON
2	190722211	190722230	PMS1	EXON
2	190728469	190728954	PMS1	EXON
2	190728469	190728700	PMS1	EXON
2	190728469	190728928	PMS1	EXON
2	190732525	190732655	PMS1	EXON
2	190732525	190732533	PMS1	EXON
2	190738222	190738382	PMS1	EXON
2	190741998	190742162	PMS1	EXON
2	191894566	191894592	STAT4	EXON
2	191895698	191895806	STAT4	EXON
2	191896176	191896242	STAT4	EXON
2	191897684	191897875	STAT4	EXON
2	191898216	191898352	STAT4	EXON
2	191898637	191898731	STAT4	EXON
2	191899274	191899323	STAT4	EXON
2	191900890	191901025	STAT4	EXON
2	191903925	191904023	STAT4	EXON
2	191905791	191905874	STAT4	EXON
2	191919216	191919260	STAT4	EXON
2	191922744	191922837	STAT4	EXON
2	191922928	191922945	STAT4	EXON
2	191923436	191923495	STAT4	EXON
2	191926455	191926547	STAT4	EXON
2	191927488	191927646	STAT4	EXON
2	191929533	191929684	STAT4	EXON
2	191931156	191931241	STAT4	EXON
2	191934419	191934497	STAT4	EXON
2	191937824	191937916	STAT4	EXON
2	191940953	191941051	STAT4	EXON
2	191996546	191996626	STAT4	EXON
2	192011339	192011483	STAT4	EXON
2	192011375	192011483	STAT4	EXON
2	192012802	192012929	STAT4	EXON
2	192012802	192012848	STAT4	EXON
2	192012854	192012929	STAT4	EXON
2	192141622	192141756	MYO1B	EXON
2	192160837	192160952	MYO1B	EXON
2	192194661	192194755	MYO1B	EXON
2	192206187	192206291	MYO1B	EXON
2	192206187	192206288	MYO1B	EXON
2	192210962	192211000	MYO1B	EXON
2	192210962	192211008	MYO1B	EXON
2	192214888	192214951	MYO1B	EXON
2	192225357	192225455	MYO1B	EXON
2	192226994	192227097	MYO1B	EXON
2	192228454	192228601	MYO1B	EXON
2	192228454	192228599	MYO1B	EXON
2	192228884	192229002	MYO1B	EXON
2	192234268	192234354	MYO1B	EXON
2	192234953	192235018	MYO1B	EXON
2	192246188	192246292	MYO1B	EXON
2	192248006	192248068	MYO1B	EXON
2	192250610	192250810	MYO1B	EXON
2	192251950	192252176	MYO1B	EXON
2	192255018	192255218	MYO1B	EXON
2	192256834	192256927	MYO1B	EXON
2	192257799	192257948	MYO1B	EXON
2	192257901	192257948	MYO1B	EXON
2	192261155	192261223	MYO1B	EXON
2	192265108	192265194	MYO1B	EXON
2	192265475	192265561	MYO1B	EXON
2	192267358	192267444	MYO1B	EXON
2	192272841	192272915	MYO1B	EXON
2	192273770	192273904	MYO1B	EXON
2	192275791	192275898	MYO1B	EXON
2	192275792	192275898	MYO1B	EXON
2	192278774	192278906	MYO1B	EXON
2	192279243	192279395	MYO1B	EXON
2	192280841	192280968	MYO1B	EXON
2	192280841	192281023	MYO1B	EXON
2	192288563	192288686	MYO1B	EXON
2	192543341	192543431	NABP1	EXON
2	192543716	192543854	NABP1	EXON
2	192546672	192546743	NABP1	EXON
2	192546682	192546743	NABP1	EXON
2	192547218	192547320	NABP1	EXON
2	192548455	192548530	NABP1	EXON
2	192548956	192549022	NABP1	EXON
2	192548956	192549004	NABP1	EXON
2	192550325	192550494	NABP1	EXON
2	198257027	198257185	SF3B1	EXON
2	198257696	198257912	SF3B1	EXON
2	198257776	198257912	SF3B1	EXON
2	198260780	198261052	SF3B1	EXON
2	198262709	198262840	SF3B1	EXON
2	198263185	198263305	SF3B1	EXON
2	198263693	198263752	SF3B1	EXON
2	198264779	198264890	SF3B1	EXON
2	198264976	198265158	SF3B1	EXON
2	198265439	198265660	SF3B1	EXON
2	198266124	198266249	SF3B1	EXON
2	198266466	198266612	SF3B1	EXON
2	198266709	198266854	SF3B1	EXON
2	198267280	198267550	SF3B1	EXON
2	198267673	198267759	SF3B1	EXON
2	198268309	198268488	SF3B1	EXON
2	198269800	198269901	SF3B1	EXON
2	198269999	198270196	SF3B1	EXON
2	198272722	198272843	SF3B1	EXON
2	198273093	198273305	SF3B1	EXON
2	198274494	198274731	SF3B1	EXON
2	198281465	198281635	SF3B1	EXON
2	198283233	198283312	SF3B1	EXON
2	198283656	198283675	SF3B1	EXON
2	198285102	198285266	SF3B1	EXON
2	198285152	198285266	SF3B1	EXON
2	198285753	198285857	SF3B1	EXON
2	198285853	198285857	SF3B1	EXON
2	198288532	198288698	SF3B1	EXON
2	198288618	198288698	SF3B1	EXON
2	198299696	198299723	SF3B1	EXON
2	202122955	202123105	CASP8	EXON
2	202131184	202131514	CASP8	EXON
2	202131210	202131514	CASP8	EXON
2	202131210	202131235	CASP8	EXON
2	202134233	202134328	CASP8	EXON
2	202136239	202136344	CASP8	EXON
2	202136239	202136307	CASP8	EXON
2	202136239	202136282	CASP8	EXON
2	202136243	202136344	CASP8	EXON
2	202137361	202137499	CASP8	EXON
2	202137621	202137665	CASP8	EXON
2	202139612	202139676	CASP8	EXON
2	202141550	202141691	CASP8	EXON
2	202141550	202141662	CASP8	EXON
2	202141550	202141627	CASP8	EXON
2	202149539	202150040	CASP8	EXON
2	202151182	202151314	CASP8	EXON
2	202151182	202151317	CASP8	EXON
2	206652250	206652350	NRP2	SNP
2	209101803	209101893	IDH1	EXON
2	209103795	209103957	IDH1	EXON
2	209104587	209104727	IDH1	EXON
2	209106718	209106869	IDH1	EXON
2	209108151	209108328	IDH1	EXON
2	209110043	209110148	IDH1	EXON
2	209110091	209110148	IDH1	EXON
2	209113093	209113384	IDH1	EXON
2	209113286	209113384	IDH1	EXON
2	209113321	209113384	IDH1	EXON
2	209116154	209116275	IDH1	EXON
2	212248340	212248785	ERBB4	EXON
2	212251578	212251875	ERBB4	EXON
2	212252670	212252717	ERBB4	EXON
2	212285166	212285336	ERBB4	EXON
2	212286732	212286829	ERBB4	EXON
2	212288880	212289026	ERBB4	EXON
2	212293133	212293208	ERBB4	EXON
2	212295670	212295825	ERBB4	EXON
2	212426628	212426813	ERBB4	EXON
2	212483902	212484000	ERBB4	EXON
2	212483978	212484000	ERBB4	EXON
2	212488647	212488769	ERBB4	EXON
2	212495187	212495319	ERBB4	EXON
[truncated: 12,094 more rows]

## Sheet: CC design targeted regions
CHR	START	STOP	GENE	TYPE
1	11169375	11169375	MTOR	EXON
1	11169377	11169377	MTOR	EXON
1	11217229	11217229	MTOR	EXON
1	11217230	11217230	MTOR	EXON
1	11217231	11217231	MTOR	EXON
1	27057643	27058095	ARID1A	EXON
1	27057643	27057809	ARID1A	EXON
1	27059167	27059283	ARID1A	EXON
1	27087347	27087587	ARID1A	EXON
1	27087875	27087964	ARID1A	EXON
1	27088643	27088810	ARID1A	EXON
1	27089464	27089776	ARID1A	EXON
1	27092712	27092857	ARID1A	EXON
1	27092948	27093057	ARID1A	EXON
1	27094281	27094490	ARID1A	EXON
1	27097610	27097817	ARID1A	EXON
1	27097720	27097817	ARID1A	EXON
1	27098991	27099123	ARID1A	EXON
1	27099303	27099478	ARID1A	EXON
1	27099306	27099478	ARID1A	EXON
1	27099455	27099478	ARID1A	EXON
1	27099837	27099987	ARID1A	EXON
1	27100071	27100208	ARID1A	EXON
1	27100293	27100389	ARID1A	EXON
1	27100820	27101711	ARID1A	EXON
1	27101361	27101711	ARID1A	EXON
1	27101471	27101711	ARID1A	EXON
1	27102068	27102198	ARID1A	EXON
1	27102068	27102091	ARID1A	EXON
1	27102091	27102198	ARID1A	EXON
1	27102308	27102391	ARID1A	EXON
1	27105514	27107247	ARID1A	EXON
1	47395874	47395874	CYP4A11	EXON
1	47395875	47395875	CYP4A11	EXON
1	59569829	59569829	rs3010325	SNP
1	115256528	115256528	NRAS	EXON
1	115256529	115256529	NRAS	EXON
1	115256529	115256530	NRAS	EXON
1	115256530	115256530	NRAS	EXON
1	153362715	153362715	S100A8	EXON
1	162741999	162742046	DDR2	EXON
1	162743259	162743386	DDR2	EXON
1	162745442	162745633	DDR2	EXON
1	162745926	162746160	DDR2	EXON
1	162748370	162748519	DDR2	EXON
1	162749902	162750041	DDR2	EXON
1	162896495	162896495	rs6427699	SNP
1	163289571	163289571	rs2136241	SNP
1	208068579	208068579	rs2259397	SNP
1	209879200	209879200	HSD11B1	EXON
1	209879201	209879201	HSD11B1	EXON
1	209879202	209879202	HSD11B1	EXON
1	239881926	239881926	rs891700	SNP
2	11200347	11200347	rs7564899	SNP
2	21084332	21084332	rs4971536	SNP
2	29432664	29432664	ALK	EXON
2	29432665	29432665	ALK	EXON
2	50525067	50525067	rs10194978	SNP
2	61719471	61719471	XPO1	EXON
2	61719472	61719472	XPO1	EXON
2	98409038	98409038	TMEM131	EXON
2	178098803	178098803	NFE2L2	EXON
2	178098804	178098804	NFE2L2	EXON
2	198266834	198266834	SF3B1	EXON
2	198267361	198267361	SF3B1	EXON
2	198267481	198267481	SF3B1	EXON
2	209113113	209113113	IDH1	EXON
2	219447748	219447748	RQCD1	EXON
2	219447749	219447749	RQCD1	EXON
2	220439102	220439102	rs7588807	SNP
3	15529543	15529543	rs1983085	SNP
3	30126613	30126613	rs6791084	SNP
3	41266097	41266097	CTNNB1	EXON
3	41266098	41266137	CTNNB1	EXON
3	41266138	41266138	CTNNB1	EXON
3	41268766	41268766	CTNNB1	EXON
3	41274909	41274909	CTNNB1	EXON
3	41274910	41274910	CTNNB1	EXON
3	41274911	41274911	CTNNB1	EXON
3	41275088	41275088	CTNNB1	EXON
3	47618421	47618421	CSPG5	EXON
3	47618422	47618422	CSPG5	EXON
3	47618423	47618423	CSPG5	EXON
3	49412905	49412905	RHOA	EXON
3	49413009	49413009	RHOA	EXON
3	49413010	49413010	RHOA	EXON
3	134256013	134256013	CEP63	EXON
3	134256014	134256014	CEP63	EXON
3	150176284	150176284	TSC22D2	EXON
3	176769295	176769295	TBL1XR1	EXON
3	178916614	178916965	PIK3CA	EXON
3	178916614	178916967	PIK3CA	EXON
3	178916614	178916676	PIK3CA	EXON
3	178917478	178917687	PIK3CA	EXON
3	178919078	178919328	PIK3CA	EXON
3	178921332	178921577	PIK3CA	EXON
3	178922291	178922376	PIK3CA	EXON
3	178927383	178927488	PIK3CA	EXON
3	178927974	178928126	PIK3CA	EXON
3	178928219	178928353	PIK3CA	EXON
3	178935998	178936122	PIK3CA	EXON
3	178936984	178937065	PIK3CA	EXON
3	178937359	178937523	PIK3CA	EXON
3	178937737	178937840	PIK3CA	EXON
3	178938774	178938945	PIK3CA	EXON
3	178941869	178941975	PIK3CA	EXON
3	178942488	178942609	PIK3CA	EXON
3	178943750	178943828	PIK3CA	EXON
3	178947060	178947230	PIK3CA	EXON
3	178947792	178947909	PIK3CA	EXON
3	178948013	178948164	PIK3CA	EXON
3	178951882	178952152	PIK3CA	EXON
3	181638250	181638250	rs4855056	SNP
3	184870595	184870595	C3orf70	EXON
4	1806180	1806180	FGFR3	EXON
4	44832274	44832274	rs10938367	SNP
4	153247366	153247366	FBXW7	EXON
4	153247367	153247367	FBXW7	EXON
5	11870138	11870138	rs6554653	SNP
5	56111401	56111882	MAP3K1	EXON
5	56152427	56152577	MAP3K1	EXON
5	56155542	56155742	MAP3K1	EXON
5	56160561	56160761	MAP3K1	EXON
5	56161167	56161283	MAP3K1	EXON
5	56161656	56161804	MAP3K1	EXON
5	56167737	56167858	MAP3K1	EXON
5	56168468	56168549	MAP3K1	EXON
5	56168652	56168832	MAP3K1	EXON
5	56170859	56171137	MAP3K1	EXON
5	56174807	56174928	MAP3K1	EXON
5	56176538	56176629	MAP3K1	EXON
5	56176910	56177099	MAP3K1	EXON
5	56177397	56178693	MAP3K1	EXON
5	56179354	56179506	MAP3K1	EXON
5	56180491	56180653	MAP3K1	EXON
5	56181759	56181890	MAP3K1	EXON
5	56183205	56183347	MAP3K1	EXON
5	56184053	56184184	MAP3K1	EXON
5	56189358	56189507	MAP3K1	EXON
5	67522504	67522837	PIK3R1	EXON
5	67535726	67535765	PIK3R1	EXON
5	67569218	67569310	PIK3R1	EXON
5	67569767	67569841	PIK3R1	EXON
5	67575430	67575561	PIK3R1	EXON
5	67576356	67576410	PIK3R1	EXON
5	67576356	67576557	PIK3R1	EXON
5	67576532	67576557	PIK3R1	EXON
5	67576755	67576834	PIK3R1	EXON
5	67584564	67584579	PIK3R1	EXON
5	67586557	67586662	PIK3R1	EXON
5	67588087	67588189	PIK3R1	EXON
5	67588314	67588351	PIK3R1	EXON
5	67588929	67589027	PIK3R1	EXON
5	67588929	67588939	PIK3R1	EXON
5	67588999	67589027	PIK3R1	EXON
5	67589131	67589311	PIK3R1	EXON
5	67589131	67589174	PIK3R1	EXON
5	67589537	67589662	PIK3R1	EXON
5	67590364	67590440	PIK3R1	EXON
5	67590364	67590486	PIK3R1	EXON
5	67590364	67590506	PIK3R1	EXON
5	67590976	67591152	PIK3R1	EXON
5	67591248	67591316	PIK3R1	EXON
5	67591975	67592169	PIK3R1	EXON
5	67591999	67592169	PIK3R1	EXON
5	67593240	67593429	PIK3R1	EXON
5	68733698	68733698	rs2561183	SNP
5	112043415	112043579	APC	EXON
5	112090588	112090722	APC	EXON
5	112102023	112102107	APC	EXON
5	112102886	112103087	APC	EXON
5	112102886	112103019	APC	EXON
5	112111326	112111434	APC	EXON
5	112116487	112116600	APC	EXON
5	112128143	112128226	APC	EXON
5	112136976	112137080	APC	EXON
5	112145823	112145852	APC	EXON
5	112151192	112151290	APC	EXON
5	112154663	112155041	APC	EXON
5	112157593	112157688	APC	EXON
5	112157646	112157688	APC	EXON
5	112159004	112159057	APC	EXON
5	112162805	112162944	APC	EXON
5	112163626	112163703	APC	EXON
5	112164553	112164669	APC	EXON
5	112170648	112170862	APC	EXON
5	112173250	112173419	APC	EXON
5	112173250	112174751	APC	EXON
5	112173250	112179823	APC	EXON
5	112173250	112175205	APC	EXON
5	116744066	116744066	rs2560588	SNP
5	149338157	149338157	rs245057	SNP
6	9914294	9914294	rs9396715	SNP
6	25548288	25548288	rs441460	SNP
6	37572144	37572144	rs7773994	SNP
6	43403588	43403588	ABCC10	EXON
6	43403589	43403589	ABCC10	EXON
6	44440722	44440722	rs9395021	SNP
6	49920177	49920177	rs1337823	SNP
6	66112409	66112409	rs974110	SNP
6	72678732	72678732	RIMS1	EXON
6	125039942	125039942	rs1415762	SNP
6	146746088	146746088	rs2268666	SNP
6	152419867	152419944	ESR1	EXON
6	163719115	163719115	rs6927758	SNP
7	8878169	8878169	rs2189730	SNP
7	19005077	19005077	rs7802855	SNP
7	33054388	33054388	NT5C3A	EXON
7	55086971	55087058	EGFR	EXON
7	55209979	55210130	EGFR	EXON
7	55210050	55210130	EGFR	EXON
7	55210998	55211181	EGFR	EXON
7	55214299	55214433	EGFR	EXON
7	55214299	55214417	EGFR	EXON
7	55218987	55219055	EGFR	EXON
7	55220239	55220357	EGFR	EXON
7	55221704	55221845	EGFR	EXON
7	55223523	55223639	EGFR	EXON
7	55224226	55224352	EGFR	EXON
7	55224452	55224525	EGFR	EXON
7	55224452	55224536	EGFR	EXON
7	55225356	55225446	EGFR	EXON
7	55227832	55228031	EGFR	EXON
7	55229192	55229324	EGFR	EXON
7	55231426	55231516	EGFR	EXON
7	55232973	55233130	EGFR	EXON
7	55236216	55236222	EGFR	EXON
7	55238000	55238237	EGFR	EXON
7	55238868	55238906	EGFR	EXON
7	55240539	55240593	EGFR	EXON
7	55240676	55240817	EGFR	EXON
7	55241614	55241736	EGFR	EXON
7	55242415	55242513	EGFR	EXON
7	55248986	55249171	EGFR	EXON
7	55259412	55259567	EGFR	EXON
7	55260459	55260534	EGFR	EXON
7	55266410	55266556	EGFR	EXON
7	55268009	55268106	EGFR	EXON
7	55268881	55269048	EGFR	EXON
7	55269428	55269475	EGFR	EXON
7	55270210	55270458	EGFR	EXON
7	55270210	55270318	EGFR	EXON
7	55272949	55273310	EGFR	EXON
7	72398976	72398976	POM121	EXON
7	77379331	77379331	RSBN1L	EXON
7	116335811	116335853	MET	EXON
7	116339125	116339653	MET	EXON
7	116339139	116340338	MET	EXON
7	116371722	116371913	MET	EXON
7	116380004	116380138	MET	EXON
7	116380906	116381079	MET	EXON
7	116395409	116395569	MET	EXON
7	116397491	116397593	MET	EXON
7	116397692	116397828	MET	EXON
7	116398513	116398674	MET	EXON
7	116398571	116398674	MET	EXON
7	116399391	116399544	MET	EXON
7	116399445	116399544	MET	EXON
7	116403104	116403322	MET	EXON
7	116403104	116403134	MET	EXON
7	116409699	116409845	MET	EXON
7	116409699	116409920	MET	EXON
7	116409720	116409845	MET	EXON
7	116411552	116411708	MET	EXON
7	116411903	116412043	MET	EXON
7	116414935	116415165	MET	EXON
7	116414935	116415126	MET	EXON
7	116417443	116417523	MET	EXON
7	116418830	116419011	MET	EXON
7	116418880	116419011	MET	EXON
7	116422042	116422151	MET	EXON
7	116423358	116423523	MET	EXON
7	116435709	116435845	MET	EXON
7	116435941	116436178	MET	EXON
7	126113335	126113335	rs7796391	SNP
7	136938369	136938369	PTN	EXON
7	140453132	140453132	BRAF	EXON
7	140453133	140453133	BRAF	EXON
7	140453134	140453134	BRAF	EXON
7	140453145	140453145	BRAF	EXON
7	140453145	140453146	BRAF	EXON
7	140481402	140481402	BRAF	EXON
7	140481402	140481403	BRAF	EXON
7	140481403	140481403	BRAF	EXON
7	155734830	155734830	rs4716945	SNP
7	158043423	158043423	rs4521710	SNP
8	1033625	1033625	rs2336695	SNP
8	18153140	18153140	rs11787149	SNP
8	23538894	23539068	NKX3-1	EXON
8	36880802	36880802	rs2970636	SNP
8	38067772	38068008	BAG4	EXON
8	52732959	52732959	PCMTD1	EXON
8	52732960	52732960	PCMTD1	EXON
8	52732961	52732961	PCMTD1	EXON
8	87856462	87856462	rs10955074	SNP
8	104215466	104215466	rs1157213	SNP
8	104427572	104427572	DCAF13	EXON
8	104898096	104898096	RIMS2	EXON
9	21971119	21971119	CDKN2A	EXON
9	21971120	21971120	CDKN2A	EXON
9	35074208	35074208	FANCG	EXON
9	80293657	80293657	rs10869955	SNP
9	80537112	80537112	GNAQ	EXON
10	1511786	1511786	rs1533486	SNP
10	8105964	8106101	GATA3	EXON
10	8111436	8111561	GATA3	EXON
10	8115702	8115986	GATA3	EXON
10	46999030	46999030	GPRIN2	EXON
10	46999178	46999178	GPRIN2	EXON
10	64022543	64022543	RTKN2	EXON
10	64022544	64022544	RTKN2	EXON
10	89624227	89624305	PTEN	EXON
10	89653782	89653866	PTEN	EXON
10	89685270	89685314	PTEN	EXON
10	89690803	89690846	PTEN	EXON
10	89692770	89693008	PTEN	EXON
10	89711875	89712016	PTEN	EXON
10	89717610	89717776	PTEN	EXON
10	89720651	89720875	PTEN	EXON
10	89725044	89725229	PTEN	EXON
10	117923225	117923225	rs4751955	SNP
10	123243206	123243317	FGFR2	EXON
10	123243232	123243317	FGFR2	EXON
10	123244909	123245046	FGFR2	EXON
10	123246868	123246938	FGFR2	EXON
10	123247505	123247627	FGFR2	EXON
10	123256046	123256236	FGFR2	EXON
10	123258009	123258119	FGFR2	EXON
10	123260340	123260541	FGFR2	EXON
11	533874	533874	HRAS	EXON
11	534286	534286	HRAS	EXON
11	14316389	14316389	RRAS2	EXON
11	14316390	14316390	RRAS2	EXON
11	64032495	64032495	PLCB3	EXON
11	68216515	68216515	LRP5	EXON
11	68216517	68216517	LRP5	EXON
11	71949087	71949087	INPPL1	EXON
11	108098352	108098423	ATM	EXON
11	108098503	108098615	ATM	EXON
11	108099905	108099999	ATM	EXON
11	108099905	108100050	ATM	EXON
11	108106397	108106470	ATM	EXON
11	108106397	108106561	ATM	EXON
11	108114680	108114811	ATM	EXON
11	108114680	108114845	ATM	EXON
11	108115515	108115753	ATM	EXON
11	108117691	108117854	ATM	EXON
11	108119660	108119829	ATM	EXON
11	108121428	108121799	ATM	EXON
11	108122564	108122758	ATM	EXON
11	108123544	108123639	ATM	EXON
11	108124541	108124766	ATM	EXON
11	108126942	108127067	ATM	EXON
11	108127040	108127067	ATM	EXON
11	108128208	108128333	ATM	EXON
11	108129713	108129802	ATM	EXON
11	108137898	108138069	ATM	EXON
11	108139137	108139336	ATM	EXON
11	108141791	108141873	ATM	EXON
11	108141978	108142133	ATM	EXON
11	108143259	108143334	ATM	EXON
11	108143259	108143321	ATM	EXON
11	108143449	108143579	ATM	EXON
11	108150218	108150335	ATM	EXON
11	108151722	108151895	ATM	EXON
11	108153437	108153606	ATM	EXON
11	108154954	108155200	ATM	EXON
11	108155199	108155200	ATM	EXON
11	108158327	108158442	ATM	EXON
11	108158327	108158441	ATM	EXON
11	108159704	108159830	ATM	EXON
11	108160329	108160528	ATM	EXON
11	108163346	108163520	ATM	EXON
11	108164040	108164204	ATM	EXON
11	108165654	108165678	ATM	EXON
11	108165654	108165786	ATM	EXON
11	108168014	108168109	ATM	EXON
11	108170441	108170612	ATM	EXON
11	108172375	108172516	ATM	EXON
11	108173580	108173756	ATM	EXON
11	108173749	108173756	ATM	EXON
11	108175402	108175579	ATM	EXON
11	108178624	108178711	ATM	EXON
11	108180887	108181042	ATM	EXON
11	108180887	108180933	ATM	EXON
11	108183138	108183225	ATM	EXON
11	108186550	108186638	ATM	EXON
11	108186738	108186840	ATM	EXON
11	108188100	108188248	ATM	EXON
11	108190681	108190785	ATM	EXON
11	108192028	108192147	ATM	EXON
11	108196037	108196271	ATM	EXON
11	108196785	108196952	ATM	EXON
11	108198372	108198485	ATM	EXON
11	108199748	108199965	ATM	EXON
11	108200941	108201148	ATM	EXON
11	108202171	108202284	ATM	EXON
11	108202606	108202764	ATM	EXON
11	108203489	108203627	ATM	EXON
11	108204613	108204695	ATM	EXON
11	108205696	108205836	ATM	EXON
11	108206572	108206688	ATM	EXON
11	108213949	108214098	ATM	EXON
11	108216470	108216635	ATM	EXON
11	108218006	108218092	ATM	EXON
11	108224493	108224607	ATM	EXON
11	108225538	108225601	ATM	EXON
11	108235809	108235945	ATM	EXON
11	108236052	108236235	ATM	EXON
11	120563298	120563298	rs7925270	SNP
11	127718228	127718228	rs12049869	SNP
12	12042866	12042866	rs2239177	SNP
12	12630318	12630318	DUSP16	EXON
12	12870774	12871248	CDKN1B	EXON
12	12870795	12870987	CDKN1B	EXON
12	12871759	12871880	CDKN1B	EXON
12	12873999	12874141	CDKN1B	EXON
12	21168708	21168708	SLCO1B7	EXON
12	23769449	23769449	rs10771010	SNP
12	25380275	25380275	KRAS	EXON
12	25398283	25398283	KRAS	EXON
12	25398283	25398284	KRAS	EXON
12	25398285	25398285	KRAS	EXON
12	28781965	28781965	rs12318959	SNP
12	49415563	49415655	MLL2	EXON
12	49415826	49415934	MLL2	EXON
12	49416063	49416136	MLL2	EXON
12	49416373	49416658	MLL2	EXON
12	49417836	49417883	MLL2	EXON
12	49418361	49418491	MLL2	EXON
12	49418361	49418407	MLL2	EXON
12	49418593	49418729	MLL2	EXON
12	49419965	49421105	MLL2	EXON
12	49421586	49421713	MLL2	EXON
12	49421792	49421924	MLL2	EXON
12	49422611	49422741	MLL2	EXON
12	49422844	49423019	MLL2	EXON
12	49423184	49423259	MLL2	EXON
12	49424063	49424222	MLL2	EXON
12	49424384	49424551	MLL2	EXON
12	49424676	49424816	MLL2	EXON
12	49424958	49427747	MLL2	EXON
12	49427850	49428082	MLL2	EXON
12	49428193	49428259	MLL2	EXON
12	49428365	49428449	MLL2	EXON
12	49428595	49428718	MLL2	EXON
12	49430908	49432772	MLL2	EXON
12	49433005	49433141	MLL2	EXON
12	49433218	49433400	MLL2	EXON
12	49433507	49435318	MLL2	EXON
12	49435438	49435488	MLL2	EXON
12	49435700	49435773	MLL2	EXON
12	49435872	49436113	MLL2	EXON
12	49436344	49436428	MLL2	EXON
12	49436524	49436661	MLL2	EXON
12	49436859	49436969	MLL2	EXON
12	49437146	49437211	MLL2	EXON
12	49437418	49437565	MLL2	EXON
12	49437651	49437781	MLL2	EXON
12	49437983	49438087	MLL2	EXON
12	49438186	49438305	MLL2	EXON
12	49438527	49438748	MLL2	EXON
12	49439703	49439750	MLL2	EXON
12	49439848	49439957	MLL2	EXON
12	49440043	49440207	MLL2	EXON
12	49440392	49440573	MLL2	EXON
12	49441748	49441852	MLL2	EXON
12	49442442	49442552	MLL2	EXON
12	49442888	49443001	MLL2	EXON
12	49443465	49444573	MLL2	EXON
12	49444669	49446207	MLL2	EXON
12	49446347	49446492	MLL2	EXON
12	49446698	49446855	MLL2	EXON
12	49446990	49447104	MLL2	EXON
12	49447259	49447424	MLL2	EXON
12	49447761	49447923	MLL2	EXON
12	49448090	49448199	MLL2	EXON
12	49448163	49448199	MLL2	EXON
12	49448311	49448534	MLL2	EXON
12	49448683	49448809	MLL2	EXON
12	49449059	49449107	MLL2	EXON
12	56478854	56478854	ERBB3	EXON
12	56482341	56482341	ERBB3	EXON
12	56482342	56482342	ERBB3	EXON
12	57566959	57566959	LRP1	EXON
12	57566960	57566960	LRP1	EXON
12	94718554	94718554	rs7979054	SNP
12	115114270	115114275	TBX3	EXON
12	115115385	115115461	TBX3	EXON
12	115117310	115117456	TBX3	EXON
12	115117718	115117777	TBX3	EXON
12	115118684	115118951	TBX3	EXON
12	115120617	115120697	TBX3	EXON
12	121176677	121176677	ACADS	EXON
12	121176678	121176678	ACADS	EXON
12	130647553	130647553	FZD10	EXON
12	130648146	130648146	FZD10	EXON
12	133253184	133253184	POLE	EXON
12	133253185	133253185	POLE	EXON
13	43173198	43173198	rs3742257	SNP
13	48878049	48878185	RB1	EXON
13	48881416	48881542	RB1	EXON
13	48916735	48916850	RB1	EXON
13	48919216	48919335	RB1	EXON
13	48921961	48921999	RB1	EXON
13	48923092	48923159	RB1	EXON
13	48934153	48934177	RB1	EXON
13	48934153	48934263	RB1	EXON
13	48936951	48937093	RB1	EXON
13	48939030	48939107	RB1	EXON
13	48941630	48941739	RB1	EXON
13	48942663	48942740	RB1	EXON
13	48947541	48947628	RB1	EXON
13	48951054	48951170	RB1	EXON
13	48953730	48953786	RB1	EXON
13	48954189	48954220	RB1	EXON
13	48954301	48954377	RB1	EXON
13	48955383	48955579	RB1	EXON
13	49027129	49027247	RB1	EXON
13	49030340	49030485	RB1	EXON
13	49033824	49033969	RB1	EXON
13	49037867	49037971	RB1	EXON
13	49039134	49039247	RB1	EXON
13	49039341	49039504	RB1	EXON
13	49047496	49047526	RB1	EXON
13	49050837	49050979	RB1	EXON
13	49051491	49051540	RB1	EXON
13	49054134	49054207	RB1	EXON
13	95680590	95680590	rs4148542	SNP
14	24424420	24424420	DHRS4	EXON
14	25843774	25843774	rs1377935	SNP
14	31926584	31926584	DTD2	EXON
14	38060570	38061916	FOXA1	EXON
14	38060570	38061889	FOXA1	EXON
14	38063343	38063381	FOXA1	EXON
14	38064106	38064177	FOXA1	EXON
14	38724649	38724649	CLEC14A	EXON
14	38724650	38724650	CLEC14A	EXON
14	38724651	38724651	CLEC14A	EXON
14	55932919	55932919	rs946065	SNP
14	86944851	86944851	rs2153532	SNP
14	105246551	105246551	AKT1	EXON
15	33598537	33598537	rs2251110	SNP
15	43663574	43663574	TUBGCP4	EXON
15	43663575	43663575	TUBGCP4	EXON
15	66727454	66727454	MAP2K1	EXON
15	66727455	66727455	MAP2K1	EXON
15	72873082	72873082	ARIH1	EXON
15	85186892	85186892	WDR73	EXON
15	96533457	96533457	rs4984473	SNP
15	99130113	99130113	rs6598531	SNP
16	28507445	28507445	APOBR	EXON
16	31131665	31131665	KAT8	EXON
16	31131666	31131666	KAT8	EXON
16	56782199	56782199	NUP93	EXON
16	56782200	56782200	NUP93	EXON
16	58149339	58149339	C16orf80	EXON
16	58149340	58149340	C16orf80	EXON
16	67644736	67645516	CTCF	EXON
16	67645854	67646024	CTCF	EXON
16	67650648	67650781	CTCF	EXON
16	67650680	67650781	CTCF	EXON
16	67654600	67654720	CTCF	EXON
16	67655345	67655494	CTCF	EXON
16	67660458	67660618	CTCF	EXON
16	67662273	67662455	CTCF	EXON
16	67663301	67663436	CTCF	EXON
16	67670593	67670754	CTCF	EXON
16	67671591	67671775	CTCF	EXON
16	68771319	68771366	CDH1	EXON
16	68772200	68772314	CDH1	EXON
16	68835573	68835796	CDH1	EXON
16	68835643	68835796	CDH1	EXON
16	68842327	68842470	CDH1	EXON
16	68842596	68842751	CDH1	EXON
16	68844100	68844244	CDH1	EXON
16	68845587	68845762	CDH1	EXON
16	68845587	68845598	CDH1	EXON
16	68846038	68846166	CDH1	EXON
16	68847216	68847465	CDH1	EXON
16	68847216	68847398	CDH1	EXON
16	68849418	68849431	CDH1	EXON
16	68849418	68849662	CDH1	EXON
16	68853183	68853328	CDH1	EXON
16	68855904	68856128	CDH1	EXON
16	68855904	68855952	CDH1	EXON
16	68857302	68857529	CDH1	EXON
16	68862077	68862207	CDH1	EXON
16	68863557	68863700	CDH1	EXON
16	68867193	68867402	CDH1	EXON
16	82622140	82622140	rs4783229	SNP
17	7565257	7565332	TP53	EXON
17	7569524	7569562	TP53	EXON
17	7572927	7573008	TP53	EXON
17	7572967	7573008	TP53	EXON
17	7573927	7574033	TP53	EXON
17	7576537	7576584	TP53	EXON
17	7576625	7576657	TP53	EXON
17	7576853	7576926	TP53	EXON
17	7576853	7576905	TP53	EXON
17	7577019	7577155	TP53	EXON
17	7577499	7577608	TP53	EXON
17	7577535	7577608	TP53	EXON
17	7578177	7578289	TP53	EXON
17	7578371	7578554	TP53	EXON
17	7578371	7578533	TP53	EXON
17	7578434	7578554	TP53	EXON
17	7578547	7578554	TP53	EXON
17	7579312	7579590	TP53	EXON
17	7579700	7579721	TP53	EXON
17	7579839	7579912	TP53	EXON
17	21319942	21319942	KCNJ12	EXON
17	21319943	21319943	KCNJ12	EXON
17	27437604	27437604	MYO18A	EXON
17	27437605	27437605	MYO18A	EXON
17	37855813	37855840	ERBB2	EXON
17	37856492	37856564	ERBB2	EXON
17	37863243	37863442	ERBB2	EXON
17	37863243	37863394	ERBB2	EXON
17	37863260	37863394	ERBB2	EXON
17	37864574	37864745	ERBB2	EXON
17	37864574	37864787	ERBB2	EXON
17	37865571	37865705	ERBB2	EXON
17	37865571	37865638	ERBB2	EXON
17	37866066	37866134	ERBB2	EXON
17	37866339	37866454	ERBB2	EXON
17	37866593	37866734	ERBB2	EXON
17	37866609	37866734	ERBB2	EXON
17	37868181	37868300	ERBB2	EXON
17	37868181	37868246	ERBB2	EXON
17	37868575	37868701	ERBB2	EXON
17	37869406	37869522	ERBB2	EXON
17	37871539	37871612	ERBB2	EXON
17	37871539	37871545	ERBB2	EXON
17	37871699	37871789	ERBB2	EXON
17	37871993	37872192	ERBB2	EXON
17	37872554	37872686	ERBB2	EXON
17	37872768	37872858	ERBB2	EXON
17	37872804	37872858	ERBB2	EXON
17	37873573	37873737	ERBB2	EXON
17	37873573	37873733	ERBB2	EXON
17	37873682	37873733	ERBB2	EXON
17	37876040	37876087	ERBB2	EXON
17	37879572	37879710	ERBB2	EXON
17	37879791	37879877	ERBB2	EXON
17	37879791	37879913	ERBB2	EXON
17	37880165	37880263	ERBB2	EXON
17	37880165	37880203	ERBB2	EXON
17	37880979	37881164	ERBB2	EXON
17	37881302	37881456	ERBB2	EXON
17	37881302	37881457	ERBB2	EXON
17	37881580	37881655	ERBB2	EXON
17	37881960	37882106	ERBB2	EXON
17	37882815	37882912	ERBB2	EXON
17	37883068	37883256	ERBB2	EXON
17	37883548	37883800	ERBB2	EXON
17	37883942	37884297	ERBB2	EXON
17	37883942	37883950	ERBB2	EXON
17	38510602	38510602	RARA	EXON
17	38510603	38510603	RARA	EXON
17	40481576	40481576	STAT3	EXON
17	46620496	46620496	HOXB2	EXON
17	47696421	47696448	SPOP	EXON
17	47696448	47696448	SPOP	EXON
17	47696467	47696467	SPOP	EXON
17	47696642	47696642	SPOP	EXON
17	47696643	47696644	SPOP	EXON
17	47696689	47696689	SPOP	EXON
17	68306837	68306837	rs312729	SNP
17	76993313	76993313	CANT1	EXON
18	35839365	35839365	rs1567612	SNP
18	42481985	42481985	rs11660213	SNP
18	44578794	44578794	rs2247021	SNP
18	45368211	45368211	SMAD2	EXON
18	48591888	48591888	SMAD4	EXON
18	48591919	48591919	SMAD4	EXON
18	48593405	48593405	SMAD4	EXON
18	48593406	48593406	SMAD4	EXON
18	48593406	48593407	SMAD4	EXON
18	59919898	59919898	KIAA1468	EXON
18	60586949	60586949	rs607127	SNP
18	71237270	71237270	rs1942719	SNP
19	12874530	12874530	HOOK2	EXON
19	12874530	12874531	HOOK2	EXON
19	12874531	12874531	HOOK2	EXON
19	12874532	12874532	HOOK2	EXON
19	14627500	14627500	DNAJB1	EXON
19	36037641	36037641	TMEM147	EXON
19	36037642	36037642	TMEM147	EXON
19	39697974	39697974	rs11083515	SNP
19	52715982	52715982	PPP2R1A	EXON
19	52715983	52715983	PPP2R1A	EXON
20	3209652	3209652	SLC4A11	EXON
20	33762727	33762727	PROCR	EXON
20	57484420	57484420	GNAS	EXON
20	57484421	57484421	GNAS	EXON
21	30440001	30440001	CCT8	EXON
21	36164432	36164907	RUNX1	EXON
21	36171598	36171759	RUNX1	EXON
21	36193965	36193993	RUNX1	EXON
21	36206707	36206898	RUNX1	EXON
21	36228710	36228744	RUNX1	EXON
21	36231771	36231875	RUNX1	EXON
21	36252854	36253010	RUNX1	EXON
21	36252903	36253010	RUNX1	EXON
21	36259140	36259409	RUNX1	EXON
21	36259140	36259393	RUNX1	EXON
21	36261974	36262034	RUNX1	EXON
21	36265222	36265246	RUNX1	EXON
21	36265222	36265260	RUNX1	EXON
21	36421139	36421196	RUNX1	EXON
22	41566475	41566475	EP300	EXON
22	41566476	41566476	EP300	EXON
22	50659212	50659212	TUBGCP6	EXON
X	17705940	17705940	NHS	EXON
X	66764989	66764989	AR	CNA
X	66764989	66766604	AR	EXON
X	66765989	66765989	AR	CNA
X	66766989	66766989	AR	CNA
X	66767989	66767989	AR	CNA
X	66768989	66768989	AR	CNA
X	66769989	66769989	AR	CNA
X	66770989	66770989	AR	CNA
X	66771989	66771989	AR	CNA
X	66772989	66772989	AR	CNA
X	66773989	66773989	AR	CNA
X	66774989	66774989	AR	CNA
X	66775989	66775989	AR	CNA
X	66776989	66776989	AR	CNA
X	66777989	66777989	AR	CNA
X	66778989	66778989	AR	CNA
X	66779989	66779989	AR	CNA
X	66780989	66780989	AR	CNA
X	66781946	66781946	AR	CNA
X	66782989	66782989	AR	CNA
X	66783989	66783989	AR	CNA
X	66784989	66784989	AR	CNA
X	66785989	66785989	AR	CNA
X	66786989	66786989	AR	CNA
X	66787989	66787989	AR	CNA
X	66788845	66788864	AR	EXON
X	66788989	66788989	AR	CNA
X	66789989	66789989	AR	CNA
X	66790989	66790989	AR	CNA
X	66791989	66791989	AR	CNA
X	66792989	66792989	AR	CNA
X	66793989	66793989	AR	CNA
X	66794989	66794989	AR	CNA
X	66795989	66795989	AR	CNA
X	66796989	66796989	AR	CNA
X	66797989	66797989	AR	CNA
X	66798989	66798989	AR	CNA
X	66799989	66799989	AR	CNA
X	66800989	66800989	AR	CNA
X	66801989	66801989	AR	CNA
X	66802989	66802989	AR	CNA
X	66803989	66803989	AR	CNA
X	66805123	66805123	AR	CNA
X	66805989	66805989	AR	CNA
X	66806989	66806989	AR	CNA
X	66807989	66807989	AR	CNA
X	66808899	66808899	AR	CNA
X	66809989	66809989	AR	CNA
X	66810989	66810989	AR	CNA
X	66811989	66811989	AR	CNA
X	66812989	66812989	AR	CNA
X	66813989	66813989	AR	CNA
X	66814989	66814989	AR	CNA
X	66815992	66815992	AR	CNA
X	66816989	66816989	AR	CNA
X	66817989	66817989	AR	CNA
X	66818989	66818989	AR	CNA
X	66819989	66819989	AR	CNA
X	66820989	66820989	AR	CNA
X	66821989	66821989	AR	CNA
X	66822989	66822989	AR	CNA
X	66823976	66823976	AR	CNA
X	66824989	66824989	AR	CNA
X	66825989	66825989	AR	CNA
X	66826815	66826815	AR	CNA
X	66827989	66827989	AR	CNA
X	66828989	66828989	AR	CNA
X	66829989	66829989	AR	CNA
X	66830989	66830989	AR	CNA
X	66831989	66831989	AR	CNA
X	66832989	66832989	AR	CNA
X	66833989	66833989	AR	CNA
X	66834989	66834989	AR	CNA
X	66835986	66835986	AR	CNA
X	66836989	66836989	AR	CNA
X	66837989	66837989	AR	CNA
X	66838989	66838989	AR	CNA
X	66839989	66839989	AR	CNA
X	66840989	66840989	AR	CNA
X	66841989	66841989	AR	CNA
X	66842989	66842989	AR	CNA
X	66843998	66843998	AR	CNA
X	66844989	66844989	AR	CNA
X	66845708	66845708	AR	CNA
X	66852513	66852513	AR	CNA
X	66852940	66852940	AR	CNA
X	66853989	66853989	AR	CNA
X	66854989	66854989	AR	CNA
X	66855989	66855989	AR	CNA
X	66856954	66856954	AR	CNA
X	66857609	66857609	AR	CNA
X	66860585	66860585	AR	CNA
X	66860989	66860989	AR	CNA
X	66861989	66861989	AR	CNA
X	66862989	66862989	AR	CNA
X	66863098	66863249	AR	EXON
X	66863989	66863989	AR	CNA
X	66864989	66864989	AR	CNA
X	66865989	66865989	AR	CNA
X	66866989	66866989	AR	CNA
X	66867989	66867989	AR	CNA
X	66868747	66868747	AR	CNA
X	66870174	66870174	AR	CNA
X	66870832	66870832	AR	CNA
X	66871989	66871989	AR	CNA
X	66872989	66872989	AR	CNA
X	66873989	66873989	AR	CNA
X	66874989	66874989	AR	CNA
X	66875989	66875989	AR	CNA
X	66876989	66876989	AR	CNA
X	66877989	66877989	AR	CNA
X	66878989	66878989	AR	CNA
X	66879004	66879004	AR	CNA
X	66885102	66885102	AR	CNA
X	66885821	66885821	AR	CNA
X	66887026	66887026	AR	CNA
X	66887964	66887964	AR	CNA
X	66889003	66889003	AR	CNA
X	66889991	66889991	AR	CNA
X	66890392	66890392	AR	CNA
X	66891930	66891930	AR	CNA
X	66892869	66892869	AR	CNA
X	66894044	66894044	AR	CNA
X	66894989	66894989	AR	CNA
X	66895989	66895989	AR	CNA
X	66896989	66896989	AR	CNA
X	66897989	66897989	AR	CNA
X	66899015	66899015	AR	CNA
X	66899989	66899989	AR	CNA
X	66900562	66900596	AR	EXON
X	66900989	66900989	AR	CNA
X	66902039	66902039	AR	CNA
X	66902989	66902989	AR	CNA
X	66903989	66903989	AR	CNA
X	66904989	66904989	AR	CNA
X	66905852	66905968	AR	EXON
X	66905989	66905989	AR	CNA
X	66906989	66906989	AR	CNA
X	66907989	66907989	AR	CNA
X	66908989	66908989	AR	CNA
X	66909989	66909989	AR	CNA
X	66910989	66910989	AR	CNA
X	66911989	66911989	AR	CNA
X	66912989	66912989	AR	CNA
X	66913989	66913989	AR	CNA
X	66914515	66914564	AR	EXON
X	66914989	66914989	AR	CNA
X	66915989	66915989	AR	CNA
X	66916989	66916989	AR	CNA
X	66917989	66917989	AR	CNA
X	66919004	66919004	AR	CNA
X	66919989	66919989	AR	CNA
X	66920989	66920989	AR	CNA
X	66921989	66921989	AR	CNA
X	66922989	66922989	AR	CNA
X	66923431	66923431	AR	CNA
X	66929623	66929623	AR	CNA
X	66929989	66929989	AR	CNA
X	66930989	66930989	AR	CNA
X	66931244	66931531	AR	EXON
X	66931989	66931989	AR	CNA
X	66932989	66932989	AR	CNA
X	66933989	66933989	AR	CNA
X	66934989	66934989	AR	CNA
X	66935989	66935989	AR	CNA
X	66936989	66936989	AR	CNA
X	66937320	66937464	AR	EXON
X	66937989	66937989	AR	CNA
X	66938989	66938989	AR	CNA
X	66939989	66939989	AR	CNA
X	66940989	66940989	AR	CNA
X	66941675	66941805	AR	EXON
X	66941989	66941989	AR	CNA
X	66942669	66942826	AR	EXON
X	66942989	66942989	AR	CNA
X	66943528	66943559	AR	EXON
X	66943528	66943683	AR	EXON
X	70349257	70349257	MED12	EXON
X	70349258	70349258	MED12	EXON
X	70460766	70460958	ZMYM3	EXON
X	70461077	70461194	ZMYM3	EXON
X	70462020	70462274	ZMYM3	EXON
X	70462820	70462934	ZMYM3	EXON
X	70463679	70463830	ZMYM3	EXON
X	70464152	70464320	ZMYM3	EXON
X	70464173	70464320	ZMYM3	EXON
X	70464640	70464743	ZMYM3	EXON
X	70465189	70465335	ZMYM3	EXON
X	70465518	70465692	ZMYM3	EXON
X	70465836	70465948	ZMYM3	EXON
X	70466203	70466362	ZMYM3	EXON
X	70466445	70466542	ZMYM3	EXON
X	70466481	70466542	ZMYM3	EXON
X	70467195	70467360	ZMYM3	EXON
X	70467584	70467756	ZMYM3	EXON
X	70468012	70468162	ZMYM3	EXON
X	70468288	70468374	ZMYM3	EXON
X	70468536	70468651	ZMYM3	EXON
X	70468869	70469019	ZMYM3	EXON
X	70469293	70469529	ZMYM3	EXON
X	70469311	70469529	ZMYM3	EXON
X	70469442	70469529	ZMYM3	EXON
X	70469876	70470053	ZMYM3	EXON
X	70470282	70470576	ZMYM3	EXON
X	70471028	70471094	ZMYM3	EXON
X	70471028	70471100	ZMYM3	EXON
X	70471408	70471451	ZMYM3	EXON
X	70472439	70473105	ZMYM3	EXON
X	147582618	147582664	AFF2	EXON
X	147733520	147733652	AFF2	EXON
X	147733520	147733640	AFF2	EXON
X	147743429	147744289	AFF2	EXON
X	147800705	147800755	AFF2	EXON
X	147891400	147891444	AFF2	EXON
X	147919171	147919257	AFF2	EXON
X	147924490	147924526	AFF2	EXON
X	147924906	147924957	AFF2	EXON
X	147924906	147924939	AFF2	EXON
X	147967419	147967515	AFF2	EXON
X	147985751	147985792	AFF2	EXON
X	147985751	147985788	AFF2	EXON
X	148035110	148035269	AFF2	EXON
X	148037133	148038143	AFF2	EXON
X	148039867	148039988	AFF2	EXON
X	148044245	148044467	AFF2	EXON
X	148044245	148044461	AFF2	EXON
X	148048320	148048609	AFF2	EXON
X	148049159	148049222	AFF2	EXON
X	148055001	148055137	AFF2	EXON
X	148059463	148059534	AFF2	EXON
X	148059892	148059985	AFF2	EXON
X	148062268	148062320	AFF2	EXON
X	148068897	148069087	AFF2	EXON
X	148072741	148072862	AFF2	EXON
Y	6818291	6818291	rs768983	SNP
Y	8602518	8602518	rs3913290	SNP
Y	14850341	14850341	rs2032598	SNP

## Sheet: CD design targeted regions
CHR	START	STOP	GENE	TYPE
1	11169375	11169375	MTOR	EXON
1	11169377	11169377	MTOR	EXON
1	11217229	11217229	MTOR	EXON
1	11217230	11217230	MTOR	EXON
1	11217231	11217231	MTOR	EXON
1	27057643	27058095	ARID1A	EXON
1	27057643	27057809	ARID1A	EXON
1	27059167	27059283	ARID1A	EXON
1	27087347	27087587	ARID1A	EXON
1	27087875	27087964	ARID1A	EXON
1	27088643	27088810	ARID1A	EXON
1	27089464	27089776	ARID1A	EXON
1	27092712	27092857	ARID1A	EXON
1	27092948	27093057	ARID1A	EXON
1	27094281	27094490	ARID1A	EXON
1	27097610	27097817	ARID1A	EXON
1	27097720	27097817	ARID1A	EXON
1	27098991	27099123	ARID1A	EXON
1	27099303	27099478	ARID1A	EXON
1	27099306	27099478	ARID1A	EXON
1	27099455	27099478	ARID1A	EXON
1	27099837	27099987	ARID1A	EXON
1	27100071	27100208	ARID1A	EXON
1	27100293	27100389	ARID1A	EXON
1	27100820	27101711	ARID1A	EXON
1	27101361	27101711	ARID1A	EXON
1	27101471	27101711	ARID1A	EXON
1	27102068	27102198	ARID1A	EXON
1	27102068	27102091	ARID1A	EXON
1	27102091	27102198	ARID1A	EXON
1	27102308	27102391	ARID1A	EXON
1	27105514	27107247	ARID1A	EXON
1	47395874	47395874	CYP4A11	EXON
1	47395875	47395875	CYP4A11	EXON
1	59569829	59569829	rs3010325	SNP
1	115256528	115256528	NRAS	EXON
1	115256529	115256529	NRAS	EXON
1	115256529	115256530	NRAS	EXON
1	115256530	115256530	NRAS	EXON
1	153362715	153362715	S100A8	EXON
1	162741999	162742046	DDR2	EXON
1	162743259	162743386	DDR2	EXON
1	162745442	162745633	DDR2	EXON
1	162745926	162746160	DDR2	EXON
1	162748370	162748519	DDR2	EXON
1	162749902	162750041	DDR2	EXON
1	162896495	162896495	rs6427699	SNP
1	163289571	163289571	rs2136241	SNP
1	208068579	208068579	rs2259397	SNP
1	209879200	209879200	HSD11B1	EXON
1	209879201	209879201	HSD11B1	EXON
1	209879202	209879202	HSD11B1	EXON
1	239881926	239881926	rs891700	SNP
2	11200347	11200347	rs7564899	SNP
2	21084332	21084332	rs4971536	SNP
2	29432664	29432664	ALK	EXON
2	29432665	29432665	ALK	EXON
2	50525067	50525067	rs10194978	SNP
2	61719471	61719471	XPO1	EXON
2	61719472	61719472	XPO1	EXON
2	98409038	98409038	TMEM131	EXON
2	178098803	178098803	NFE2L2	EXON
2	178098804	178098804	NFE2L2	EXON
2	198266834	198266834	SF3B1	EXON
2	198267361	198267361	SF3B1	EXON
2	198267481	198267481	SF3B1	EXON
2	209113113	209113113	IDH1	EXON
2	219447748	219447748	RQCD1	EXON
2	219447749	219447749	RQCD1	EXON
2	220439102	220439102	rs7588807	SNP
3	15529543	15529543	rs1983085	SNP
3	30126613	30126613	rs6791084	SNP
3	41266097	41266097	CTNNB1	EXON
3	41266098	41266137	CTNNB1	EXON
3	41266138	41266138	CTNNB1	EXON
3	41268766	41268766	CTNNB1	EXON
3	41274909	41274909	CTNNB1	EXON
3	41274910	41274910	CTNNB1	EXON
3	41274911	41274911	CTNNB1	EXON
3	41275088	41275088	CTNNB1	EXON
3	47618421	47618421	CSPG5	EXON
3	47618422	47618422	CSPG5	EXON
3	47618423	47618423	CSPG5	EXON
3	49412905	49412905	RHOA	EXON
3	49413009	49413009	RHOA	EXON
3	49413010	49413010	RHOA	EXON
3	134256013	134256013	CEP63	EXON
3	134256014	134256014	CEP63	EXON
3	150176284	150176284	TSC22D2	EXON
3	176769295	176769295	TBL1XR1	EXON
3	178916614	178916965	PIK3CA	EXON
3	178916614	178916967	PIK3CA	EXON
3	178916614	178916676	PIK3CA	EXON
3	178917478	178917687	PIK3CA	EXON
3	178919078	178919328	PIK3CA	EXON
3	178921332	178921577	PIK3CA	EXON
3	178922291	178922376	PIK3CA	EXON
3	178927383	178927488	PIK3CA	EXON
3	178927974	178928126	PIK3CA	EXON
3	178928219	178928353	PIK3CA	EXON
3	178935998	178936122	PIK3CA	EXON
3	178936984	178937065	PIK3CA	EXON
3	178937359	178937523	PIK3CA	EXON
3	178937737	178937840	PIK3CA	EXON
3	178938774	178938945	PIK3CA	EXON
3	178941869	178941975	PIK3CA	EXON
3	178942488	178942609	PIK3CA	EXON
3	178943750	178943828	PIK3CA	EXON
3	178947060	178947230	PIK3CA	EXON
3	178947792	178947909	PIK3CA	EXON
3	178948013	178948164	PIK3CA	EXON
3	178951882	178952152	PIK3CA	EXON
3	181638250	181638250	rs4855056	SNP
3	184870595	184870595	C3orf70	EXON
4	1806180	1806180	FGFR3	EXON
4	44832274	44832274	rs10938367	SNP
4	153247366	153247366	FBXW7	EXON
4	153247367	153247367	FBXW7	EXON
5	11870138	11870138	rs6554653	SNP
5	56111401	56111882	MAP3K1	EXON
5	56152427	56152577	MAP3K1	EXON
5	56155542	56155742	MAP3K1	EXON
5	56160561	56160761	MAP3K1	EXON
5	56161167	56161283	MAP3K1	EXON
5	56161656	56161804	MAP3K1	EXON
5	56167737	56167858	MAP3K1	EXON
5	56168468	56168549	MAP3K1	EXON
5	56168652	56168832	MAP3K1	EXON
5	56170859	56171137	MAP3K1	EXON
5	56174807	56174928	MAP3K1	EXON
5	56176538	56176629	MAP3K1	EXON
5	56176910	56177099	MAP3K1	EXON
5	56177397	56178693	MAP3K1	EXON
5	56179354	56179506	MAP3K1	EXON
5	56180491	56180653	MAP3K1	EXON
5	56181759	56181890	MAP3K1	EXON
5	56183205	56183347	MAP3K1	EXON
5	56184053	56184184	MAP3K1	EXON
5	56189358	56189507	MAP3K1	EXON
5	67522504	67522837	PIK3R1	EXON
5	67535726	67535765	PIK3R1	EXON
5	67569218	67569310	PIK3R1	EXON
5	67569767	67569841	PIK3R1	EXON
5	67575430	67575561	PIK3R1	EXON
5	67576356	67576410	PIK3R1	EXON
5	67576356	67576557	PIK3R1	EXON
5	67576532	67576557	PIK3R1	EXON
5	67576755	67576834	PIK3R1	EXON
5	67584564	67584579	PIK3R1	EXON
5	67586557	67586662	PIK3R1	EXON
5	67588087	67588189	PIK3R1	EXON
5	67588314	67588351	PIK3R1	EXON
5	67588929	67589027	PIK3R1	EXON
5	67588929	67588939	PIK3R1	EXON
5	67588999	67589027	PIK3R1	EXON
5	67589131	67589311	PIK3R1	EXON
5	67589131	67589174	PIK3R1	EXON
5	67589537	67589662	PIK3R1	EXON
5	67590364	67590440	PIK3R1	EXON
5	67590364	67590486	PIK3R1	EXON
5	67590364	67590506	PIK3R1	EXON
5	67590976	67591152	PIK3R1	EXON
5	67591248	67591316	PIK3R1	EXON
5	67591975	67592169	PIK3R1	EXON
5	67591999	67592169	PIK3R1	EXON
5	67593240	67593429	PIK3R1	EXON
5	68733698	68733698	rs2561183	SNP
5	112043415	112043579	APC	EXON
5	112090588	112090722	APC	EXON
5	112102023	112102107	APC	EXON
5	112102886	112103087	APC	EXON
5	112102886	112103019	APC	EXON
5	112111326	112111434	APC	EXON
5	112116487	112116600	APC	EXON
5	112128143	112128226	APC	EXON
5	112136976	112137080	APC	EXON
5	112145823	112145852	APC	EXON
5	112151192	112151290	APC	EXON
5	112154663	112155041	APC	EXON
5	112157593	112157688	APC	EXON
5	112157646	112157688	APC	EXON
5	112159004	112159057	APC	EXON
5	112162805	112162944	APC	EXON
5	112163626	112163703	APC	EXON
5	112164553	112164669	APC	EXON
5	112170648	112170862	APC	EXON
5	112173250	112173419	APC	EXON
5	112173250	112174751	APC	EXON
5	112173250	112179823	APC	EXON
5	112173250	112175205	APC	EXON
5	116744066	116744066	rs2560588	SNP
5	149338157	149338157	rs245057	SNP
6	9914294	9914294	rs9396715	SNP
6	25548288	25548288	rs441460	SNP
6	37572144	37572144	rs7773994	SNP
6	43403588	43403588	ABCC10	EXON
6	43403589	43403589	ABCC10	EXON
6	44440722	44440722	rs9395021	SNP
6	49920177	49920177	rs1337823	SNP
6	66112409	66112409	rs974110	SNP
6	72678732	72678732	RIMS1	EXON
6	125039942	125039942	rs1415762	SNP
6	146746088	146746088	rs2268666	SNP
6	152419867	152419944	ESR1	EXON
6	163719115	163719115	rs6927758	SNP
7	8878169	8878169	rs2189730	SNP
7	19005077	19005077	rs7802855	SNP
7	33054388	33054388	NT5C3A	EXON
7	55086971	55087058	EGFR	EXON
7	55209979	55210130	EGFR	EXON
7	55210050	55210130	EGFR	EXON
7	55210998	55211181	EGFR	EXON
7	55214299	55214433	EGFR	EXON
7	55214299	55214417	EGFR	EXON
7	55218987	55219055	EGFR	EXON
7	55220239	55220357	EGFR	EXON
7	55221704	55221845	EGFR	EXON
7	55223523	55223639	EGFR	EXON
7	55224226	55224352	EGFR	EXON
7	55224452	55224525	EGFR	EXON
7	55224452	55224536	EGFR	EXON
7	55225356	55225446	EGFR	EXON
7	55227832	55228031	EGFR	EXON
7	55229192	55229324	EGFR	EXON
7	55231426	55231516	EGFR	EXON
7	55232973	55233130	EGFR	EXON
7	55236216	55236222	EGFR	EXON
7	55238000	55238237	EGFR	EXON
7	55238868	55238906	EGFR	EXON
7	55240539	55240593	EGFR	EXON
7	55240676	55240817	EGFR	EXON
7	55241614	55241736	EGFR	EXON
7	55242415	55242513	EGFR	EXON
7	55248986	55249171	EGFR	EXON
7	55259412	55259567	EGFR	EXON
7	55260459	55260534	EGFR	EXON
7	55266410	55266556	EGFR	EXON
7	55268009	55268106	EGFR	EXON
7	55268881	55269048	EGFR	EXON
7	55269428	55269475	EGFR	EXON
7	55270210	55270458	EGFR	EXON
7	55270210	55270318	EGFR	EXON
7	55272949	55273310	EGFR	EXON
7	72398976	72398976	POM121	EXON
7	77379331	77379331	RSBN1L	EXON
7	116335811	116335853	MET	EXON
7	116339125	116339653	MET	EXON
7	116339139	116340338	MET	EXON
7	116371722	116371913	MET	EXON
7	116380004	116380138	MET	EXON
7	116380906	116381079	MET	EXON
7	116395409	116395569	MET	EXON
7	116397491	116397593	MET	EXON
7	116397692	116397828	MET	EXON
7	116398513	116398674	MET	EXON
7	116398571	116398674	MET	EXON
7	116399391	116399544	MET	EXON
7	116399445	116399544	MET	EXON
7	116403104	116403322	MET	EXON
7	116403104	116403134	MET	EXON
7	116409699	116409845	MET	EXON
7	116409699	116409920	MET	EXON
7	116409720	116409845	MET	EXON
7	116411552	116411708	MET	EXON
7	116411903	116412043	MET	EXON
7	116414935	116415165	MET	EXON
7	116414935	116415126	MET	EXON
7	116417443	116417523	MET	EXON
7	116418830	116419011	MET	EXON
7	116418880	116419011	MET	EXON
7	116422042	116422151	MET	EXON
7	116423358	116423523	MET	EXON
7	116435709	116435845	MET	EXON
7	116435941	116436178	MET	EXON
7	126113335	126113335	rs7796391	SNP
7	136938369	136938369	PTN	EXON
7	140453132	140453132	BRAF	EXON
7	140453133	140453133	BRAF	EXON
7	140453134	140453134	BRAF	EXON
7	140453145	140453145	BRAF	EXON
7	140453145	140453146	BRAF	EXON
7	140481402	140481402	BRAF	EXON
7	140481402	140481403	BRAF	EXON
7	140481403	140481403	BRAF	EXON
7	155734830	155734830	rs4716945	SNP
7	158043423	158043423	rs4521710	SNP
8	1033625	1033625	rs2336695	SNP
8	18153140	18153140	rs11787149	SNP
8	23538894	23539068	NKX3-1	EXON
8	36880802	36880802	rs2970636	SNP
8	38067772	38068008	BAG4	EXON
8	52732959	52732959	PCMTD1	EXON
8	52732960	52732960	PCMTD1	EXON
8	52732961	52732961	PCMTD1	EXON
8	87856462	87856462	rs10955074	SNP
8	104215466	104215466	rs1157213	SNP
8	104427572	104427572	DCAF13	EXON
8	104898096	104898096	RIMS2	EXON
9	21971119	21971119	CDKN2A	EXON
9	21971120	21971120	CDKN2A	EXON
9	35074208	35074208	FANCG	EXON
9	80293657	80293657	rs10869955	SNP
9	80537112	80537112	GNAQ	EXON
10	1511786	1511786	rs1533486	SNP
10	8105964	8106101	GATA3	EXON
10	8111436	8111561	GATA3	EXON
10	8115702	8115986	GATA3	EXON
10	46999030	46999030	GPRIN2	EXON
10	46999178	46999178	GPRIN2	EXON
10	64022543	64022543	RTKN2	EXON
10	64022544	64022544	RTKN2	EXON
10	89624227	89624305	PTEN	EXON
10	89653782	89653866	PTEN	EXON
10	89685270	89685314	PTEN	EXON
10	89690803	89690846	PTEN	EXON
10	89692770	89693008	PTEN	EXON
10	89711875	89712016	PTEN	EXON
10	89717610	89717776	PTEN	EXON
10	89720651	89720875	PTEN	EXON
10	89725044	89725229	PTEN	EXON
10	117923225	117923225	rs4751955	SNP
10	123243206	123243317	FGFR2	EXON
10	123243232	123243317	FGFR2	EXON
10	123244909	123245046	FGFR2	EXON
10	123246868	123246938	FGFR2	EXON
10	123247505	123247627	FGFR2	EXON
10	123256046	123256236	FGFR2	EXON
10	123258009	123258119	FGFR2	EXON
10	123260340	123260541	FGFR2	EXON
11	533874	533874	HRAS	EXON
11	534286	534286	HRAS	EXON
11	14316389	14316389	RRAS2	EXON
11	14316390	14316390	RRAS2	EXON
11	64032495	64032495	PLCB3	EXON
11	68216515	68216515	LRP5	EXON
11	68216517	68216517	LRP5	EXON
11	71949087	71949087	INPPL1	EXON
11	108098352	108098423	ATM	EXON
11	108098503	108098615	ATM	EXON
11	108099905	108099999	ATM	EXON
11	108099905	108100050	ATM	EXON
11	108106397	108106470	ATM	EXON
11	108106397	108106561	ATM	EXON
11	108114680	108114811	ATM	EXON
11	108114680	108114845	ATM	EXON
11	108115515	108115753	ATM	EXON
11	108117691	108117854	ATM	EXON
11	108119660	108119829	ATM	EXON
11	108121428	108121799	ATM	EXON
11	108122564	108122758	ATM	EXON
11	108123544	108123639	ATM	EXON
11	108124541	108124766	ATM	EXON
11	108126942	108127067	ATM	EXON
11	108127040	108127067	ATM	EXON
11	108128208	108128333	ATM	EXON
11	108129713	108129802	ATM	EXON
11	108137898	108138069	ATM	EXON
11	108139137	108139336	ATM	EXON
11	108141791	108141873	ATM	EXON
11	108141978	108142133	ATM	EXON
11	108143259	108143334	ATM	EXON
11	108143259	108143321	ATM	EXON
11	108143449	108143579	ATM	EXON
11	108150218	108150335	ATM	EXON
11	108151722	108151895	ATM	EXON
11	108153437	108153606	ATM	EXON
11	108154954	108155200	ATM	EXON
11	108155199	108155200	ATM	EXON
11	108158327	108158442	ATM	EXON
11	108158327	108158441	ATM	EXON
11	108159704	108159830	ATM	EXON
11	108160329	108160528	ATM	EXON
11	108163346	108163520	ATM	EXON
11	108164040	108164204	ATM	EXON
11	108165654	108165678	ATM	EXON
11	108165654	108165786	ATM	EXON
11	108168014	108168109	ATM	EXON
11	108170441	108170612	ATM	EXON
11	108172375	108172516	ATM	EXON
11	108173580	108173756	ATM	EXON
11	108173749	108173756	ATM	EXON
11	108175402	108175579	ATM	EXON
11	108178624	108178711	ATM	EXON
11	108180887	108181042	ATM	EXON
11	108180887	108180933	ATM	EXON
11	108183138	108183225	ATM	EXON
11	108186550	108186638	ATM	EXON
11	108186738	108186840	ATM	EXON
11	108188100	108188248	ATM	EXON
11	108190681	108190785	ATM	EXON
11	108192028	108192147	ATM	EXON
11	108196037	108196271	ATM	EXON
11	108196785	108196952	ATM	EXON
11	108198372	108198485	ATM	EXON
11	108199748	108199965	ATM	EXON
11	108200941	108201148	ATM	EXON
11	108202171	108202284	ATM	EXON
11	108202606	108202764	ATM	EXON
11	108203489	108203627	ATM	EXON
11	108204613	108204695	ATM	EXON
11	108205696	108205836	ATM	EXON
11	108206572	108206688	ATM	EXON
11	108213949	108214098	ATM	EXON
11	108216470	108216635	ATM	EXON
11	108218006	108218092	ATM	EXON
11	108224493	108224607	ATM	EXON
11	108225538	108225601	ATM	EXON
11	108235809	108235945	ATM	EXON
11	108236052	108236235	ATM	EXON
11	120563298	120563298	rs7925270	SNP
11	127718228	127718228	rs12049869	SNP
12	12042866	12042866	rs2239177	SNP
12	12630318	12630318	DUSP16	EXON
12	12870774	12871248	CDKN1B	EXON
12	12870795	12870987	CDKN1B	EXON
12	12871759	12871880	CDKN1B	EXON
12	12873999	12874141	CDKN1B	EXON
12	21168708	21168708	SLCO1B7	EXON
12	23769449	23769449	rs10771010	SNP
12	25380275	25380275	KRAS	EXON
12	25398283	25398283	KRAS	EXON
12	25398283	25398284	KRAS	EXON
12	25398285	25398285	KRAS	EXON
12	28781965	28781965	rs12318959	SNP
12	49415563	49415655	MLL2	EXON
12	49415826	49415934	MLL2	EXON
12	49416063	49416136	MLL2	EXON
12	49416373	49416658	MLL2	EXON
12	49417836	49417883	MLL2	EXON
12	49418361	49418491	MLL2	EXON
12	49418361	49418407	MLL2	EXON
12	49418593	49418729	MLL2	EXON
12	49419965	49421105	MLL2	EXON
12	49421586	49421713	MLL2	EXON
12	49421792	49421924	MLL2	EXON
12	49422611	49422741	MLL2	EXON
12	49422844	49423019	MLL2	EXON
12	49423184	49423259	MLL2	EXON
12	49424063	49424222	MLL2	EXON
12	49424384	49424551	MLL2	EXON
12	49424676	49424816	MLL2	EXON
12	49424958	49427747	MLL2	EXON
12	49427850	49428082	MLL2	EXON
12	49428193	49428259	MLL2	EXON
12	49428365	49428449	MLL2	EXON
12	49428595	49428718	MLL2	EXON
12	49430908	49432772	MLL2	EXON
12	49433005	49433141	MLL2	EXON
12	49433218	49433400	MLL2	EXON
12	49433507	49435318	MLL2	EXON
12	49435438	49435488	MLL2	EXON
12	49435700	49435773	MLL2	EXON
12	49435872	49436113	MLL2	EXON
12	49436344	49436428	MLL2	EXON
12	49436524	49436661	MLL2	EXON
12	49436859	49436969	MLL2	EXON
12	49437146	49437211	MLL2	EXON
12	49437418	49437565	MLL2	EXON
12	49437651	49437781	MLL2	EXON
12	49437983	49438087	MLL2	EXON
12	49438186	49438305	MLL2	EXON
12	49438527	49438748	MLL2	EXON
12	49439703	49439750	MLL2	EXON
12	49439848	49439957	MLL2	EXON
12	49440043	49440207	MLL2	EXON
12	49440392	49440573	MLL2	EXON
12	49441748	49441852	MLL2	EXON
12	49442442	49442552	MLL2	EXON
12	49442888	49443001	MLL2	EXON
12	49443465	49444573	MLL2	EXON
12	49444669	49446207	MLL2	EXON
12	49446347	49446492	MLL2	EXON
12	49446698	49446855	MLL2	EXON
12	49446990	49447104	MLL2	EXON
12	49447259	49447424	MLL2	EXON
12	49447761	49447923	MLL2	EXON
12	49448090	49448199	MLL2	EXON
12	49448163	49448199	MLL2	EXON
12	49448311	49448534	MLL2	EXON
12	49448683	49448809	MLL2	EXON
12	49449059	49449107	MLL2	EXON
12	56478854	56478854	ERBB3	EXON
12	56482341	56482341	ERBB3	EXON
12	56482342	56482342	ERBB3	EXON
12	57566959	57566959	LRP1	EXON
12	57566960	57566960	LRP1	EXON
12	94718554	94718554	rs7979054	SNP
12	115114270	115114275	TBX3	EXON
12	115115385	115115461	TBX3	EXON
12	115117310	115117456	TBX3	EXON
12	115117718	115117777	TBX3	EXON
12	115118684	115118951	TBX3	EXON
12	115120617	115120697	TBX3	EXON
12	121176677	121176677	ACADS	EXON
12	121176678	121176678	ACADS	EXON
12	130647553	130647553	FZD10	EXON
12	130648146	130648146	FZD10	EXON
12	133253184	133253184	POLE	EXON
12	133253185	133253185	POLE	EXON
13	43173198	43173198	rs3742257	SNP
13	48878049	48878185	RB1	EXON
13	48881416	48881542	RB1	EXON
13	48916735	48916850	RB1	EXON
13	48919216	48919335	RB1	EXON
13	48921961	48921999	RB1	EXON
13	48923092	48923159	RB1	EXON
13	48934153	48934177	RB1	EXON
13	48934153	48934263	RB1	EXON
13	48936951	48937093	RB1	EXON
13	48939030	48939107	RB1	EXON
13	48941630	48941739	RB1	EXON
13	48942663	48942740	RB1	EXON
13	48947541	48947628	RB1	EXON
13	48951054	48951170	RB1	EXON
13	48953730	48953786	RB1	EXON
13	48954189	48954220	RB1	EXON
13	48954301	48954377	RB1	EXON
13	48955383	48955579	RB1	EXON
13	49027129	49027247	RB1	EXON
13	49030340	49030485	RB1	EXON
13	49033824	49033969	RB1	EXON
13	49037867	49037971	RB1	EXON
13	49039134	49039247	RB1	EXON
13	49039341	49039504	RB1	EXON
13	49047496	49047526	RB1	EXON
13	49050837	49050979	RB1	EXON
13	49051491	49051540	RB1	EXON
13	49054134	49054207	RB1	EXON
13	95680590	95680590	rs4148542	SNP
14	24424420	24424420	DHRS4	EXON
14	25843774	25843774	rs1377935	SNP
14	31926584	31926584	DTD2	EXON
14	38060570	38061916	FOXA1	EXON
14	38060570	38061889	FOXA1	EXON
14	38063343	38063381	FOXA1	EXON
14	38064106	38064177	FOXA1	EXON
14	38724649	38724649	CLEC14A	EXON
14	38724650	38724650	CLEC14A	EXON
14	38724651	38724651	CLEC14A	EXON
14	55932919	55932919	rs946065	SNP
14	86944851	86944851	rs2153532	SNP
14	105246551	105246551	AKT1	EXON
15	33598537	33598537	rs2251110	SNP
15	43663574	43663574	TUBGCP4	EXON
15	43663575	43663575	TUBGCP4	EXON
15	66727454	66727454	MAP2K1	EXON
15	66727455	66727455	MAP2K1	EXON
15	72873082	72873082	ARIH1	EXON
15	85186892	85186892	WDR73	EXON
15	96533457	96533457	rs4984473	SNP
15	99130113	99130113	rs6598531	SNP
16	28507445	28507445	APOBR	EXON
16	31131665	31131665	KAT8	EXON
16	31131666	31131666	KAT8	EXON
16	56782199	56782199	NUP93	EXON
16	56782200	56782200	NUP93	EXON
16	58149339	58149339	C16orf80	EXON
16	58149340	58149340	C16orf80	EXON
16	67644736	67645516	CTCF	EXON
16	67645854	67646024	CTCF	EXON
16	67650648	67650781	CTCF	EXON
16	67650680	67650781	CTCF	EXON
16	67654600	67654720	CTCF	EXON
16	67655345	67655494	CTCF	EXON
16	67660458	67660618	CTCF	EXON
16	67662273	67662455	CTCF	EXON
16	67663301	67663436	CTCF	EXON
16	67670593	67670754	CTCF	EXON
16	67671591	67671775	CTCF	EXON
16	68771319	68771366	CDH1	EXON
16	68772200	68772314	CDH1	EXON
16	68835573	68835796	CDH1	EXON
16	68835643	68835796	CDH1	EXON
16	68842327	68842470	CDH1	EXON
16	68842596	68842751	CDH1	EXON
16	68844100	68844244	CDH1	EXON
16	68845587	68845762	CDH1	EXON
16	68845587	68845598	CDH1	EXON
16	68846038	68846166	CDH1	EXON
16	68847216	68847465	CDH1	EXON
16	68847216	68847398	CDH1	EXON
16	68849418	68849431	CDH1	EXON
16	68849418	68849662	CDH1	EXON
16	68853183	68853328	CDH1	EXON
16	68855904	68856128	CDH1	EXON
16	68855904	68855952	CDH1	EXON
16	68857302	68857529	CDH1	EXON
16	68862077	68862207	CDH1	EXON
16	68863557	68863700	CDH1	EXON
16	68867193	68867402	CDH1	EXON
16	82622140	82622140	rs4783229	SNP
17	7565257	7565332	TP53	EXON
17	7569524	7569562	TP53	EXON
17	7572927	7573008	TP53	EXON
17	7572967	7573008	TP53	EXON
17	7573927	7574033	TP53	EXON
17	7576537	7576584	TP53	EXON
17	7576625	7576657	TP53	EXON
17	7576853	7576926	TP53	EXON
17	7576853	7576905	TP53	EXON
17	7577019	7577155	TP53	EXON
17	7577499	7577608	TP53	EXON
17	7577535	7577608	TP53	EXON
17	7578177	7578289	TP53	EXON
17	7578371	7578554	TP53	EXON
17	7578371	7578533	TP53	EXON
17	7578434	7578554	TP53	EXON
17	7578547	7578554	TP53	EXON
17	7579312	7579590	TP53	EXON
17	7579700	7579721	TP53	EXON
17	7579839	7579912	TP53	EXON
17	21319942	21319942	KCNJ12	EXON
17	21319943	21319943	KCNJ12	EXON
17	27437604	27437604	MYO18A	EXON
17	27437605	27437605	MYO18A	EXON
17	37855813	37855840	ERBB2	EXON
17	37856492	37856564	ERBB2	EXON
17	37863243	37863442	ERBB2	EXON
17	37863243	37863394	ERBB2	EXON
17	37863260	37863394	ERBB2	EXON
17	37864574	37864745	ERBB2	EXON
17	37864574	37864787	ERBB2	EXON
17	37865571	37865705	ERBB2	EXON
17	37865571	37865638	ERBB2	EXON
17	37866066	37866134	ERBB2	EXON
17	37866339	37866454	ERBB2	EXON
17	37866593	37866734	ERBB2	EXON
17	37866609	37866734	ERBB2	EXON
17	37868181	37868300	ERBB2	EXON
17	37868181	37868246	ERBB2	EXON
17	37868575	37868701	ERBB2	EXON
17	37869406	37869522	ERBB2	EXON
17	37871539	37871612	ERBB2	EXON
17	37871539	37871545	ERBB2	EXON
17	37871699	37871789	ERBB2	EXON
17	37871993	37872192	ERBB2	EXON
17	37872554	37872686	ERBB2	EXON
17	37872768	37872858	ERBB2	EXON
17	37872804	37872858	ERBB2	EXON
17	37873573	37873737	ERBB2	EXON
17	37873573	37873733	ERBB2	EXON
17	37873682	37873733	ERBB2	EXON
17	37876040	37876087	ERBB2	EXON
17	37879572	37879710	ERBB2	EXON
17	37879791	37879877	ERBB2	EXON
17	37879791	37879913	ERBB2	EXON
17	37880165	37880263	ERBB2	EXON
17	37880165	37880203	ERBB2	EXON
17	37880979	37881164	ERBB2	EXON
17	37881302	37881456	ERBB2	EXON
17	37881302	37881457	ERBB2	EXON
17	37881580	37881655	ERBB2	EXON
17	37881960	37882106	ERBB2	EXON
17	37882815	37882912	ERBB2	EXON
17	37883068	37883256	ERBB2	EXON
17	37883548	37883800	ERBB2	EXON
17	37883942	37884297	ERBB2	EXON
17	37883942	37883950	ERBB2	EXON
17	38510602	38510602	RARA	EXON
17	38510603	38510603	RARA	EXON
17	40481576	40481576	STAT3	EXON
17	46620496	46620496	HOXB2	EXON
17	47696421	47696448	SPOP	EXON
17	47696448	47696448	SPOP	EXON
17	47696467	47696467	SPOP	EXON
17	47696642	47696642	SPOP	EXON
17	47696643	47696644	SPOP	EXON
17	47696689	47696689	SPOP	EXON
17	68306837	68306837	rs312729	SNP
17	76993313	76993313	CANT1	EXON
18	35839365	35839365	rs1567612	SNP
18	42481985	42481985	rs11660213	SNP
18	44578794	44578794	rs2247021	SNP
18	45368211	45368211	SMAD2	EXON
18	48591888	48591888	SMAD4	EXON
18	48591919	48591919	SMAD4	EXON
18	48593405	48593405	SMAD4	EXON
18	48593406	48593406	SMAD4	EXON
18	48593406	48593407	SMAD4	EXON
18	59919898	59919898	KIAA1468	EXON
18	60586949	60586949	rs607127	SNP
18	71237270	71237270	rs1942719	SNP
19	12874530	12874530	HOOK2	EXON
19	12874530	12874531	HOOK2	EXON
19	12874531	12874531	HOOK2	EXON
19	12874532	12874532	HOOK2	EXON
19	14627500	14627500	DNAJB1	EXON
19	36037641	36037641	TMEM147	EXON
19	36037642	36037642	TMEM147	EXON
19	39697974	39697974	rs11083515	SNP
19	52715982	52715982	PPP2R1A	EXON
19	52715983	52715983	PPP2R1A	EXON
20	3209652	3209652	SLC4A11	EXON
20	33762727	33762727	PROCR	EXON
20	57484420	57484420	GNAS	EXON
20	57484421	57484421	GNAS	EXON
21	30440001	30440001	CCT8	EXON
21	36164432	36164907	RUNX1	EXON
21	36171598	36171759	RUNX1	EXON
21	36193965	36193993	RUNX1	EXON
21	36206707	36206898	RUNX1	EXON
21	36228710	36228744	RUNX1	EXON
21	36231771	36231875	RUNX1	EXON
21	36252854	36253010	RUNX1	EXON
21	36252903	36253010	RUNX1	EXON
21	36259140	36259409	RUNX1	EXON
21	36259140	36259393	RUNX1	EXON
21	36261974	36262034	RUNX1	EXON
21	36265222	36265246	RUNX1	EXON
21	36265222	36265260	RUNX1	EXON
21	36421139	36421196	RUNX1	EXON
22	41566475	41566475	EP300	EXON
22	41566476	41566476	EP300	EXON
22	50659212	50659212	TUBGCP6	EXON
X	17705940	17705940	NHS	EXON
X	66763874	66950461	AR_TILE	EXON_INTRON
X	66764989	66766604	AR	EXON
X	66788845	66788864	AR	EXON
X	66863098	66863249	AR	EXON
X	66900562	66900596	AR	EXON
X	66905852	66905968	AR	EXON
X	66914515	66914564	AR	EXON
X	66931244	66931531	AR	EXON
X	66937320	66937464	AR	EXON
X	66941675	66941805	AR	EXON
X	66942669	66942826	AR	EXON
X	66943528	66943559	AR	EXON
X	66943528	66943683	AR	EXON
X	70349257	70349257	MED12	EXON
X	70349258	70349258	MED12	EXON
X	70460766	70460958	ZMYM3	EXON
X	70461077	70461194	ZMYM3	EXON
X	70462020	70462274	ZMYM3	EXON
X	70462820	70462934	ZMYM3	EXON
X	70463679	70463830	ZMYM3	EXON
X	70464152	70464320	ZMYM3	EXON
X	70464173	70464320	ZMYM3	EXON
X	70464640	70464743	ZMYM3	EXON
X	70465189	70465335	ZMYM3	EXON
X	70465518	70465692	ZMYM3	EXON
X	70465836	70465948	ZMYM3	EXON
X	70466203	70466362	ZMYM3	EXON
X	70466445	70466542	ZMYM3	EXON
X	70466481	70466542	ZMYM3	EXON
X	70467195	70467360	ZMYM3	EXON
X	70467584	70467756	ZMYM3	EXON
X	70468012	70468162	ZMYM3	EXON
X	70468288	70468374	ZMYM3	EXON
X	70468536	70468651	ZMYM3	EXON
X	70468869	70469019	ZMYM3	EXON
X	70469293	70469529	ZMYM3	EXON
X	70469311	70469529	ZMYM3	EXON
X	70469442	70469529	ZMYM3	EXON
X	70469876	70470053	ZMYM3	EXON
X	70470282	70470576	ZMYM3	EXON
X	70471028	70471100	ZMYM3	EXON
X	70471028	70471094	ZMYM3	EXON
X	70471408	70471451	ZMYM3	EXON
X	70472439	70473105	ZMYM3	EXON
X	147582618	147582664	AFF2	EXON
X	147733520	147733652	AFF2	EXON
X	147733520	147733640	AFF2	EXON
X	147743429	147744289	AFF2	EXON
X	147800705	147800755	AFF2	EXON
X	147891400	147891444	AFF2	EXON
X	147919171	147919257	AFF2	EXON
X	147924490	147924526	AFF2	EXON
X	147924906	147924957	AFF2	EXON
X	147924906	147924939	AFF2	EXON
X	147967419	147967515	AFF2	EXON
X	147985751	147985788	AFF2	EXON
X	147985751	147985792	AFF2	EXON
X	148035110	148035269	AFF2	EXON
X	148037133	148038143	AFF2	EXON
X	148039867	148039988	AFF2	EXON
X	148044245	148044467	AFF2	EXON
X	148044245	148044461	AFF2	EXON
X	148048320	148048609	AFF2	EXON
X	148049159	148049222	AFF2	EXON
X	148055001	148055137	AFF2	EXON
X	148059463	148059534	AFF2	EXON
X	148059892	148059985	AFF2	EXON
X	148062268	148062320	AFF2	EXON
X	148068897	148069087	AFF2	EXON
X	148072741	148072862	AFF2	EXON
Y	6818291	6818291	rs768983	SNP
Y	8602518	8602518	rs3913290	SNP
Y	14850341	14850341	rs2032598	SNP

## Sheet: CB design targeted regions
CHR	START	STOP	GENE	TYPE
1	3575833	3575833	SNP	SNP
1	4078448	4078448	SNP	SNP
1	5007235	5007235	SNP	SNP
1	5141293	5141293	SNP	SNP
1	5646002	5646002	SNP	SNP
1	5671757	5671757	SNP	SNP
1	7196879	7196879	SNP	SNP
1	7773380	7773380	SNP	SNP
1	7992615	7992615	SNP	SNP
1	8991116	8991116	SNP	SNP
1	10348712	10348712	SNP	SNP
1	10485019	10485019	SNP	SNP
1	11169375	11169375	MTOR	HOTSPOT
1	11169377	11169377	MTOR	HOTSPOT
1	11184573	11184573	MTOR	HOTSPOT
1	11184574	11184574	MTOR	HOTSPOT
1	11217229	11217229	MTOR	HOTSPOT
1	11217230	11217230	MTOR	HOTSPOT
1	11217231	11217231	MTOR	HOTSPOT
1	11782814	11782814	SNP	SNP
1	12217852	12217852	SNP	SNP
1	13932007	13932007	SNP	SNP
1	14348251	14348251	SNP	SNP
1	14781194	14781194	SNP	SNP
1	14782589	14782589	SNP	SNP
1	15331603	15331603	SNP	SNP
1	15680451	15680451	SNP	SNP
1	17635396	17635396	SNP	SNP
1	18151847	18151847	SNP	SNP
1	18722713	18722713	SNP	SNP
1	19797248	19797248	SNP	SNP
1	20494741	20494741	SNP	SNP
1	20934796	20934796	SNP	SNP
1	22551813	22551813	SNP	SNP
1	23501354	23501354	SNP	SNP
1	23540428	23540428	SNP	SNP
1	24405339	24405339	SNP	SNP
1	25015514	25015514	SNP	SNP
1	25304552	25304552	SNP	SNP
1	26608873	26608873	UBXN11	HOTSPOT
1	26909765	26909765	SNP	SNP
1	27057643	27057809	ARID1A	EXON
1	27057643	27058095	ARID1A	EXON
1	27059167	27059283	ARID1A	EXON
1	27087347	27087587	ARID1A	EXON
1	27087875	27087964	ARID1A	EXON
1	27088643	27088810	ARID1A	EXON
1	27089464	27089776	ARID1A	EXON
1	27092712	27092857	ARID1A	EXON
1	27092948	27093057	ARID1A	EXON
1	27094281	27094490	ARID1A	EXON
1	27097610	27097817	ARID1A	EXON
1	27097720	27097817	ARID1A	EXON
1	27098991	27099123	ARID1A	EXON
1	27099303	27099478	ARID1A	EXON
1	27099306	27099478	ARID1A	EXON
1	27099455	27099478	ARID1A	EXON
1	27099837	27099987	ARID1A	EXON
1	27100071	27100208	ARID1A	EXON
1	27100293	27100389	ARID1A	EXON
1	27100820	27101711	ARID1A	EXON
1	27101361	27101711	ARID1A	EXON
1	27101471	27101711	ARID1A	EXON
1	27102068	27102091	ARID1A	EXON
1	27102068	27102198	ARID1A	EXON
1	27102091	27102198	ARID1A	EXON
1	27102308	27102391	ARID1A	EXON
1	27105514	27107247	ARID1A	EXON
1	28555426	28555426	SNP	SNP
1	29685790	29685790	SNP	SNP
1	30210610	30210610	SNP	SNP
1	31017376	31017376	SNP	SNP
1	31080962	31080962	SNP	SNP
1	32017993	32017993	SNP	SNP
1	33595212	33595212	SNP	SNP
1	34477893	34477893	SNP	SNP
1	34515330	34515330	SNP	SNP
1	34817957	34817957	SNP	SNP
1	35283939	35283939	SNP	SNP
1	35687203	35687203	SNP	SNP
1	37018640	37018640	SNP	SNP
1	38035286	38035286	SNP	SNP
1	38177044	38177044	SNP	SNP
1	38848996	38848996	SNP	SNP
1	39568765	39568765	SNP	SNP
1	40145297	40145297	SNP	SNP
1	40904757	40904757	SNP	SNP
1	42082452	42082452	SNP	SNP
1	42542658	42542658	SNP	SNP
1	42880516	42880516	SNP	SNP
1	43163546	43163546	SNP	SNP
1	43793214	43793214	SNP	SNP
1	44279223	44279223	SNP	SNP
1	44793760	44793760	SNP	SNP
1	45321563	45321563	SNP	SNP
1	46400590	46400590	SNP	SNP
1	46605369	46605369	SNP	SNP
1	47395874	47395874	CYP4A11	EXON
1	47395875	47395875	CYP4A11	EXON
1	47927884	47927884	SNP	SNP
1	48549673	48549673	SNP	SNP
1	49001369	49001369	SNP	SNP
1	49134590	49134590	SNP	SNP
1	49342416	49342416	SNP	SNP
1	49721079	49721079	SNP	SNP
1	51477088	51477088	SNP	SNP
1	53203664	53203664	SNP	SNP
1	53625039	53625039	SNP	SNP
1	53692748	53692748	MAGOH	HOTSPOT
1	54871665	54871665	SSBP3	HOTSPOT
1	55283076	55283076	SNP	SNP
1	55313161	55313161	SNP	SNP
1	55766589	55766589	SNP	SNP
1	56048895	56048895	SNP	SNP
1	56115798	56115798	SNP	SNP
1	56502528	56502528	SNP	SNP
1	56790383	56790383	SNP	SNP
1	56946799	56946799	SNP	SNP
1	57246559	57246559	SNP	SNP
1	57622827	57622827	SNP	SNP
1	57766386	57766386	SNP	SNP
1	57884310	57884310	SNP	SNP
1	58162616	58162616	SNP	SNP
1	58323943	58323943	SNP	SNP
1	58466016	58466016	SNP	SNP
1	58506943	58506943	SNP	SNP
1	58903338	58903338	SNP	SNP
1	59215791	59215791	SNP	SNP
1	59485277	59485277	SNP	SNP
1	59569829	59569829	rs3010325	SNP
1	59596930	59596930	SNP	SNP
1	60183211	60183211	SNP	SNP
1	60593303	60593303	SNP	SNP
1	61025026	61025026	SNP	SNP
1	61482399	61482399	SNP	SNP
1	62034999	62034999	SNP	SNP
1	62498141	62498141	SNP	SNP
1	62896419	62896419	SNP	SNP
1	63338186	63338186	SNP	SNP
1	63412437	63412437	SNP	SNP
1	63549282	63549282	SNP	SNP
1	63818822	63818822	SNP	SNP
1	64160572	64160572	SNP	SNP
1	64660033	64660033	SNP	SNP
1	64824132	64824132	SNP	SNP
1	65328136	65328136	SNP	SNP
1	65583858	65583858	SNP	SNP
1	65908473	65908473	SNP	SNP
1	66309392	66309392	SNP	SNP
1	66442025	66442025	SNP	SNP
1	66778275	66778275	SNP	SNP
1	66965475	66965475	SNP	SNP
1	67609446	67609446	SNP	SNP
1	67667291	67667291	SNP	SNP
1	68158037	68158037	SNP	SNP
1	68300613	68300613	SNP	SNP
1	68453859	68453859	SNP	SNP
1	68631792	68631792	SNP	SNP
1	69569143	69569143	SNP	SNP
1	69750384	69750384	SNP	SNP
1	70160178	70160178	SNP	SNP
1	71246668	71246668	SNP	SNP
1	71352870	71352870	SNP	SNP
1	72187464	72187464	SNP	SNP
1	72308760	72308760	SNP	SNP
1	73311542	73311542	SNP	SNP
1	73821281	73821281	SNP	SNP
1	73898030	73898030	SNP	SNP
1	74675386	74675386	SNP	SNP
1	75015950	75015950	SNP	SNP
1	75327004	75327004	SNP	SNP
1	75687614	75687614	SNP	SNP
1	76005994	76005994	SNP	SNP
1	76499743	76499743	SNP	SNP
1	76755163	76755163	SNP	SNP
1	77052596	77052596	SNP	SNP
1	77226258	77226258	SNP	SNP
1	77782761	77782761	SNP	SNP
1	77951460	77951460	SNP	SNP
1	78691290	78691290	SNP	SNP
1	78766839	78766839	SNP	SNP
1	79470894	79470894	ELTD1	HOTSPOT
1	79470895	79470895	ELTD1	HOTSPOT
1	79470896	79470896	ELTD1	HOTSPOT
1	79570555	79570555	SNP	SNP
1	79625199	79625199	SNP	SNP
1	80311524	80311524	SNP	SNP
1	80606901	80606901	SNP	SNP
1	81190611	81190611	SNP	SNP
1	81563249	81563249	SNP	SNP
1	81764612	81764612	SNP	SNP
1	81887292	81887292	SNP	SNP
1	82123485	82123485	SNP	SNP
1	82754857	82754857	SNP	SNP
1	82796023	82796023	SNP	SNP
1	83041391	83041391	SNP	SNP
1	83266558	83266558	SNP	SNP
1	83574440	83574440	SNP	SNP
1	84031555	84031555	SNP	SNP
1	84329235	84329235	SNP	SNP
1	84866768	84866768	SNP	SNP
1	85289748	85289748	SNP	SNP
1	85547270	85547270	SNP	SNP
1	85940105	85940105	SNP	SNP
1	86194408	86194408	SNP	SNP
1	86463845	86463845	SNP	SNP
1	86917500	86917500	SNP	SNP
1	87649865	87649865	SNP	SNP
1	87898606	87898606	SNP	SNP
1	88116860	88116860	SNP	SNP
1	88425813	88425813	SNP	SNP
1	88987761	88987761	SNP	SNP
1	89136497	89136497	SNP	SNP
1	89708338	89708338	SNP	SNP
1	90067353	90067353	SNP	SNP
1	90233068	90233068	SNP	SNP
1	90820118	90820118	SNP	SNP
1	91314510	91314510	SNP	SNP
1	91594813	91594813	SNP	SNP
1	92314691	92314691	SNP	SNP
1	92334749	92334749	SNP	SNP
1	93480191	93480191	SNP	SNP
1	94194707	94194707	SNP	SNP
1	94501799	94501799	SNP	SNP
1	94876282	94876282	SNP	SNP
1	95220538	95220538	SNP	SNP
1	95417348	95417348	SNP	SNP
1	95567932	95567932	SNP	SNP
1	96089731	96089731	SNP	SNP
1	96302640	96302640	SNP	SNP
1	96638203	96638203	SNP	SNP
1	97177087	97177087	SNP	SNP
1	97547947	97547947	rs67376798	SNP
1	97908244	97908244	SNP	SNP
1	97915614	97915614	rs3918290	SNP
1	97981343	97981343	rs55886062	SNP
1	97981395	97981395	rs1801159	SNP
1	98165091	98165091	rs2297595	SNP
1	98348885	98348885	rs1801265	SNP
1	99207578	99207578	SNP	SNP
1	99400685	99400685	SNP	SNP
1	99962479	99962479	SNP	SNP
1	99969159	99969159	SNP	SNP
1	100161133	100161133	SNP	SNP
1	100802399	100802399	SNP	SNP
1	101272402	101272402	SNP	SNP
1	101684415	101684415	SNP	SNP
1	101859288	101859288	SNP	SNP
1	102367927	102367927	SNP	SNP
1	102388188	102388188	SNP	SNP
1	103324532	103324532	SNP	SNP
1	103665341	103665341	SNP	SNP
1	104747846	104747846	SNP	SNP
1	104978076	104978076	SNP	SNP
1	105525087	105525087	SNP	SNP
1	105736860	105736860	SNP	SNP
1	106091316	106091316	SNP	SNP
1	106800539	106800539	SNP	SNP
1	107553330	107553330	SNP	SNP
1	107958157	107958157	SNP	SNP
1	108091849	108091849	SNP	SNP
1	108569698	108569698	SNP	SNP
1	108698098	108698098	SNP	SNP
1	109611326	109611326	SNP	SNP
1	110418429	110418429	SNP	SNP
1	110851786	110851786	SNP	SNP
1	111304262	111304262	SNP	SNP
1	111457487	111457487	SNP	SNP
1	111858589	111858589	SNP	SNP
1	111957517	111957517	OVGP1	HOTSPOT
1	112215076	112215076	SNP	SNP
1	112478366	112478366	SNP	SNP
1	112886545	112886545	SNP	SNP
1	113049862	113049862	SNP	SNP
1	113818120	113818120	SNP	SNP
1	115217379	115217379	AMPD1	HOTSPOT
1	115217381	115217381	AMPD1	HOTSPOT
1	115252228	115252228	NRAS	HOTSPOT
1	115256528	115256528	NRAS	HOTSPOT
1	115256529	115256529	NRAS	HOTSPOT
1	115256529	115256530	NRAS	HOTSPOT
1	115256530	115256530	NRAS	HOTSPOT
1	115258744	115258744	NRAS	HOTSPOT
1	115258745	115258745	NRAS	HOTSPOT
1	115258747	115258747	NRAS	HOTSPOT
1	115258748	115258748	NRAS	HOTSPOT
1	115361896	115361896	SNP	SNP
1	115580540	115580540	SNP	SNP
1	115777538	115777538	SNP	SNP
1	116236351	116236351	SNP	SNP
1	116316520	116316520	SNP	SNP
1	116815276	116815276	SNP	SNP
1	117472999	117472999	SNP	SNP
1	118186532	118186532	SNP	SNP
1	118225110	118225110	SNP	SNP
1	119013403	119013403	SNP	SNP
1	119484644	119484644	SNP	SNP
1	119977703	119977703	SNP	SNP
1	120292279	120292279	SNP	SNP
1	120612006	120612006	NOTCH2	HOTSPOT
1	145634338	145634338	SNP	SNP
1	146694421	146694421	SNP	SNP
1	147119273	147119273	SNP	SNP
1	147142085	147142085	ACP6	HOTSPOT
1	147250763	147250763	SNP	SNP
1	150366469	150366469	SNP	SNP
1	150879101	150879101	SNP	SNP
1	151732700	151732700	SNP	SNP
1	152141074	152141074	SNP	SNP
1	152537954	152537954	SNP	SNP
1	152748927	152748927	LCE1F	HOTSPOT
1	152748928	152748928	LCE1F	HOTSPOT
1	152800031	152800031	LCE1A	HOTSPOT
1	152930254	152930254	SNP	SNP
1	153127880	153127880	SNP	SNP
1	153170938	153170938	SNP	SNP
1	153362715	153362715	S100A8	HOTSPOT
1	153520173	153520173	S100A3	HOTSPOT
1	153520175	153520175	S100A3	HOTSPOT
1	153637617	153637617	SNP	SNP
1	154639255	154639255	SNP	SNP
1	156224304	156224304	SNP	SNP
1	156897772	156897772	LRRC71	HOTSPOT
1	157337590	157337590	SNP	SNP
1	157613160	157613160	SNP	SNP
1	157694612	157694612	SNP	SNP
1	158121815	158121815	SNP	SNP
1	158456336	158456336	SNP	SNP
1	158606546	158606546	SPTA1	HOTSPOT
1	158649429	158649429	SNP	SNP
1	159153480	159153480	SNP	SNP
1	159567848	159567848	SNP	SNP
1	160349901	160349901	SNP	SNP
1	160626383	160626383	SNP	SNP
1	160886563	160886563	SNP	SNP
1	161224743	161224743	SNP	SNP
1	162029291	162029291	SNP	SNP
1	162210610	162210610	SNP	SNP
1	162269022	162269022	SNP	SNP
1	162592702	162592702	SNP	SNP
1	162741999	162742046	DDR2	EXON
1	162743259	162743386	DDR2	EXON
1	162745442	162745633	DDR2	EXON
1	162745926	162746160	DDR2	EXON
1	162748370	162748519	DDR2	EXON
1	162749902	162750041	DDR2	EXON
1	162896495	162896495	rs6427699	SNP
1	163113260	163113260	SNP	SNP
1	163160337	163160337	SNP	SNP
1	163289571	163289571	rs2136241	SNP
1	163582039	163582039	SNP	SNP
1	163766004	163766004	SNP	SNP
1	164304922	164304922	SNP	SNP
1	164599568	164599568	SNP	SNP
1	164740099	164740099	SNP	SNP
1	165032101	165032101	SNP	SNP
1	165217356	165217356	SNP	SNP
1	165390674	165390674	SNP	SNP
1	165466540	165466540	SNP	SNP
1	165860813	165860813	SNP	SNP
1	166430484	166430484	SNP	SNP
1	166539001	166539001	SNP	SNP
1	166744780	166744780	SNP	SNP
1	167012624	167012624	SNP	SNP
1	167542337	167542337	SNP	SNP
1	167580349	167580349	SNP	SNP
1	168188288	168188288	SNP	SNP
1	168362183	168362183	SNP	SNP
1	168541863	168541863	SNP	SNP
1	168667426	168667426	SNP	SNP
1	168879824	168879824	SNP	SNP
1	169090712	169090712	SNP	SNP
1	169405850	169405850	SNP	SNP
1	169893204	169893204	SNP	SNP
1	170371403	170371403	SNP	SNP
1	170742228	170742228	SNP	SNP
1	171138681	171138681	SNP	SNP
1	171588102	171588102	SNP	SNP
1	171737544	171737544	SNP	SNP
1	171870596	171870596	SNP	SNP
1	172151672	172151672	SNP	SNP
1	172300124	172300124	SNP	SNP
1	172699579	172699579	SNP	SNP
1	172936846	172936846	SNP	SNP
1	173210090	173210090	SNP	SNP
1	173767443	173767443	SNP	SNP
1	174387855	174387855	SNP	SNP
1	175090767	175090767	SNP	SNP
1	175333392	175333392	SNP	SNP
1	175430808	175430808	SNP	SNP
1	175629207	175629207	SNP	SNP
1	176772439	176772439	SNP	SNP
1	177011400	177011400	SNP	SNP
1	177301880	177301880	SNP	SNP
1	177539967	177539967	SNP	SNP
1	177867608	177867608	SNP	SNP
1	177974569	177974569	SNP	SNP
1	179122725	179122725	SNP	SNP
1	179602103	179602103	SNP	SNP
1	179715356	179715356	SNP	SNP
1	180250160	180250160	SNP	SNP
1	180931792	180931792	SNP	SNP
1	181345536	181345536	SNP	SNP
1	181538272	181538272	SNP	SNP
1	182053864	182053864	SNP	SNP
1	182312476	182312476	SNP	SNP
1	182722554	182722554	SNP	SNP
1	183033228	183033228	SNP	SNP
1	183087213	183087213	LAMC1	HOTSPOT
1	183087214	183087214	LAMC1	HOTSPOT
1	183533910	183533910	SNP	SNP
1	183843045	183843045	SNP	SNP
1	184116300	184116300	SNP	SNP
1	184240508	184240508	SNP	SNP
1	184760433	184760433	SNP	SNP
1	184949319	184949319	SNP	SNP
1	185369581	185369581	SNP	SNP
1	185430494	185430494	SNP	SNP
1	185833565	185833565	SNP	SNP
1	186036398	186036398	SNP	SNP
1	186167933	186167933	SNP	SNP
1	186879891	186879891	SNP	SNP
1	187483206	187483206	SNP	SNP
1	187797006	187797006	SNP	SNP
1	188594052	188594052	SNP	SNP
1	189034234	189034234	SNP	SNP
1	189080321	189080321	SNP	SNP
1	189555774	189555774	SNP	SNP
1	190009701	190009701	SNP	SNP
1	190121025	190121025	SNP	SNP
1	190769572	190769572	SNP	SNP
1	191890851	191890851	SNP	SNP
1	192511012	192511012	SNP	SNP
1	192726949	192726949	SNP	SNP
1	192811287	192811287	SNP	SNP
1	193531058	193531058	SNP	SNP
1	193899103	193899103	SNP	SNP
1	194033705	194033705	SNP	SNP
1	195042273	195042273	SNP	SNP
1	195105585	195105585	SNP	SNP
1	195690951	195690951	SNP	SNP
1	196098275	196098275	SNP	SNP
1	196679455	196679455	SNP	SNP
1	197390846	197390846	CRB1	HOTSPOT
1	197390847	197390847	CRB1	HOTSPOT
1	197877488	197877488	SNP	SNP
1	198140938	198140938	SNP	SNP
1	199038249	199038249	SNP	SNP
1	199244301	199244301	SNP	SNP
1	199360774	199360774	SNP	SNP
1	199772399	199772399	SNP	SNP
1	200071286	200071286	SNP	SNP
1	200151824	200151824	SNP	SNP
1	200997316	200997316	SNP	SNP
1	201029431	201029431	SNP	SNP
1	202304868	202304868	SNP	SNP
1	202845388	202845388	SNP	SNP
1	203186950	203186950	CHIT1	HOTSPOT
1	203186950	203186951	CHIT1	HOTSPOT
1	203248441	203248441	SNP	SNP
1	203911557	203911557	SNP	SNP
1	204359333	204359333	SNP	SNP
1	204717211	204717211	SNP	SNP
1	205336543	205336543	SNP	SNP
1	205608153	205608153	SNP	SNP
1	207049831	207049831	SNP	SNP
1	207414244	207414244	SNP	SNP
1	207656050	207656050	SNP	SNP
1	207758215	207758215	CR1	HOTSPOT
1	207758216	207758216	CR1	HOTSPOT
1	208068579	208068579	rs2259397	SNP
1	208099031	208099031	SNP	SNP
1	208369825	208369825	SNP	SNP
1	208773517	208773517	SNP	SNP
1	209118786	209118786	SNP	SNP
1	209342457	209342457	SNP	SNP
1	209581483	209581483	SNP	SNP
1	209822859	209822859	SNP	SNP
1	209851696	209851696	SNP	SNP
1	209879200	209879200	HSD11B1	EXON
1	209879201	209879201	HSD11B1	EXON
1	209879202	209879202	HSD11B1	EXON
1	210156647	210156647	SNP	SNP
1	210576509	210576509	SNP	SNP
1	210915264	210915264	SNP	SNP
1	211300883	211300883	SNP	SNP
1	212375336	212375336	SNP	SNP
1	212846240	212846240	SNP	SNP
1	213140398	213140398	SNP	SNP
1	213772424	213772424	SNP	SNP
1	213898109	213898109	SNP	SNP
1	214125854	214125854	SNP	SNP
1	214541336	214541336	SNP	SNP
1	214958758	214958758	SNP	SNP
1	215237978	215237978	SNP	SNP
1	215415620	215415620	SNP	SNP
1	215915378	215915378	SNP	SNP
1	216076167	216076167	SNP	SNP
1	216604453	216604453	SNP	SNP
1	216843588	216843588	SNP	SNP
1	217168377	217168377	SNP	SNP
1	217237998	217237998	SNP	SNP
1	217971993	217971993	SNP	SNP
1	218108088	218108088	SNP	SNP
1	218217457	218217457	SNP	SNP
1	218794670	218794670	SNP	SNP
1	219085584	219085584	SNP	SNP
1	219248566	219248566	SNP	SNP
1	219626997	219626997	SNP	SNP
1	219646807	219646807	SNP	SNP
1	220008308	220008308	SNP	SNP
1	220132739	220132739	SNP	SNP
1	220589259	220589259	SNP	SNP
1	221204513	221204513	SNP	SNP
1	221465272	221465272	SNP	SNP
1	221518582	221518582	SNP	SNP
1	222093006	222093006	SNP	SNP
1	222245387	222245387	SNP	SNP
1	222553902	222553902	SNP	SNP
1	223495517	223495517	SNP	SNP
1	223653781	223653781	SNP	SNP
1	224339000	224339000	SNP	SNP
1	224877746	224877746	SNP	SNP
1	225064605	225064605	SNP	SNP
1	226166497	226166497	SNP	SNP
1	226252135	226252135	H3F3A	HOTSPOT
1	226252155	226252155	H3F3A	HOTSPOT
1	226521192	226521192	SNP	SNP
1	226567666	226567666	PARP1	HOTSPOT
1	226971029	226971029	SNP	SNP
1	227596280	227596280	SNP	SNP
1	228876199	228876199	SNP	SNP
1	229156248	229156248	SNP	SNP
1	229455286	229455286	SNP	SNP
1	230237103	230237103	SNP	SNP
1	230479324	230479324	SNP	SNP
1	230725824	230725824	SNP	SNP
1	231081304	231081304	SNP	SNP
1	231378584	231378584	SNP	SNP
1	231716662	231716662	SNP	SNP
1	231922845	231922845	SNP	SNP
1	232309854	232309854	SNP	SNP
1	232541847	232541847	SNP	SNP
1	232953612	232953612	SNP	SNP
1	233387566	233387566	SNP	SNP
1	233859008	233859008	SNP	SNP
1	234036807	234036807	SNP	SNP
1	234338771	234338771	SNP	SNP
1	234462088	234462088	SNP	SNP
1	234853921	234853921	SNP	SNP
1	235080460	235080460	SNP	SNP
1	235712787	235712787	SNP	SNP
1	236206080	236206080	SNP	SNP
1	236489984	236489984	SNP	SNP
1	236529111	236529111	SNP	SNP
1	236781939	236781939	SNP	SNP
1	237077954	237077954	SNP	SNP
1	237266603	237266603	SNP	SNP
1	237349013	237349013	SNP	SNP
1	237588465	237588465	SNP	SNP
1	237703401	237703401	SNP	SNP
1	237805965	237805965	SNP	SNP
1	238118749	238118749	SNP	SNP
1	238582307	238582307	SNP	SNP
1	238699875	238699875	SNP	SNP
1	238965298	238965298	SNP	SNP
1	239297423	239297423	SNP	SNP
1	239877537	239877537	SNP	SNP
1	239881926	239881926	rs891700	SNP
1	240006785	240006785	SNP	SNP
1	240119749	240119749	SNP	SNP
1	240424944	240424944	SNP	SNP
1	240524580	240524580	SNP	SNP
1	241000790	241000790	SNP	SNP
1	241133560	241133560	SNP	SNP
1	241345433	241345433	SNP	SNP
1	241554231	241554231	SNP	SNP
1	241633731	241633731	SNP	SNP
1	242087019	242087019	SNP	SNP
1	242357338	242357338	SNP	SNP
1	242424755	242424755	SNP	SNP
1	242675029	242675029	SNP	SNP
1	242813883	242813883	SNP	SNP
1	243498533	243498533	SNP	SNP
1	244112606	244112606	SNP	SNP
1	244372238	244372238	SNP	SNP
1	244787815	244787815	SNP	SNP
1	245099878	245099878	SNP	SNP
1	245475778	245475778	SNP	SNP
1	245768212	245768212	SNP	SNP
1	245820628	245820628	SNP	SNP
1	245862231	245862231	KIF26B	HOTSPOT
1	245862232	245862232	KIF26B	HOTSPOT
1	246011033	246011033	SNP	SNP
1	246207215	246207215	SNP	SNP
1	246555111	246555111	SNP	SNP
1	246931858	246931858	SNP	SNP
1	247112269	247112269	SNP	SNP
1	247728684	247728684	SNP	SNP
1	247763857	247763857	SNP	SNP
1	248347184	248347184	SNP	SNP
1	248523159	248523159	SNP	SNP
2	178356	178356	SNP	SNP
2	619754	619754	SNP	SNP
2	1027081	1027081	SNP	SNP
2	1278036	1278036	SNP	SNP
2	1856071	1856071	SNP	SNP
2	1926933	1926933	MYT1L	HOTSPOT
2	2356597	2356597	SNP	SNP
2	2729381	2729381	SNP	SNP
2	2949111	2949111	SNP	SNP
2	3764784	3764784	SNP	SNP
2	4162616	4162616	SNP	SNP
2	4200375	4200375	SNP	SNP
2	4595798	4595798	SNP	SNP
2	4907126	4907126	SNP	SNP
2	4986983	4986983	SNP	SNP
2	5494291	5494291	SNP	SNP
2	5542127	5542127	SNP	SNP
2	5989380	5989380	SNP	SNP
2	6017618	6017618	SNP	SNP
2	6426857	6426857	SNP	SNP
2	6727216	6727216	SNP	SNP
2	6796366	6796366	SNP	SNP
2	7116077	7116077	SNP	SNP
2	7350493	7350493	SNP	SNP
2	7564768	7564768	SNP	SNP
2	7775304	7775304	SNP	SNP
2	8107383	8107383	SNP	SNP
2	8115300	8115300	SNP	SNP
2	8464031	8464031	SNP	SNP
2	9165288	9165288	SNP	SNP
2	9632718	9632718	SNP	SNP
2	9863969	9863969	SNP	SNP
2	10085722	10085722	SNP	SNP
2	10781944	10781944	SNP	SNP
2	10886098	10886098	SNP	SNP
2	11200347	11200347	rs7564899	SNP
2	11200347	11200347	SNP	SNP
2	11930279	11930279	SNP	SNP
2	12002854	12002854	SNP	SNP
2	12261650	12261650	SNP	SNP
2	12365264	12365264	SNP	SNP
2	12581267	12581267	SNP	SNP
2	12828973	12828973	SNP	SNP
2	13083401	13083401	SNP	SNP
2	13623160	13623160	SNP	SNP
2	14052233	14052233	SNP	SNP
2	14362251	14362251	SNP	SNP
2	14592465	14592465	SNP	SNP
2	14878268	14878268	SNP	SNP
2	14907998	14907998	SNP	SNP
2	15353916	15353916	SNP	SNP
2	15513473	15513473	SNP	SNP
2	15807637	15807637	SNP	SNP
2	16082317	16082317	MYCN	HOTSPOT
2	16214286	16214286	SNP	SNP
2	16464227	16464227	SNP	SNP
2	16700388	16700388	SNP	SNP
2	16805353	16805353	SNP	SNP
2	17211236	17211236	SNP	SNP
2	17594283	17594283	SNP	SNP
2	17938508	17938537	COLOSEQ	MICROSATELLITE
2	17940116	17940141	COLOSEQ	MICROSATELLITE
2	18117993	18117993	SNP	SNP
2	18147933	18147933	SNP	SNP
2	18526791	18526791	SNP	SNP
2	18956254	18956254	SNP	SNP
2	19301126	19301126	SNP	SNP
2	19486628	19486628	SNP	SNP
2	19730845	19730845	SNP	SNP
2	19845159	19845159	SNP	SNP
2	20198066	20198066	SNP	SNP
2	20581058	20581058	SNP	SNP
2	20889754	20889754	SNP	SNP
2	21084332	21084332	rs4971536	SNP
2	21311785	21311785	SNP	SNP
2	21514905	21514905	SNP	SNP
2	22160427	22160427	SNP	SNP
2	22621836	22621836	SNP	SNP
2	22922022	22922022	SNP	SNP
2	23051552	23051552	SNP	SNP
2	23524378	23524378	SNP	SNP
2	24632122	24632122	SNP	SNP
2	25457242	25457242	DNMT3A	HOTSPOT
2	25457243	25457243	DNMT3A	HOTSPOT
2	25548902	25548902	SNP	SNP
2	25923361	25923361	SNP	SNP
2	26541427	26541427	SNP	SNP
2	27141515	27141515	SNP	SNP
2	27757150	27757150	SNP	SNP
2	28293299	28293299	SNP	SNP
2	28779228	28779228	SNP	SNP
2	29100845	29100845	SNP	SNP
2	29432664	29432664	ALK	EXON
2	29432665	29432665	ALK	EXON
2	29443695	29443695	ALK	HOTSPOT
2	29443696	29443696	ALK	HOTSPOT
2	29443697	29443697	ALK	HOTSPOT
2	29641874	29641874	SNP	SNP
2	29793390	29793390	SNP	SNP
2	30042217	30042217	SNP	SNP
2	30145427	30145427	SNP	SNP
2	31064313	31064313	SNP	SNP
2	31254752	31254752	SNP	SNP
2	31552902	31552902	SNP	SNP
2	32104754	32104754	SNP	SNP
2	32539236	32539236	SNP	SNP
2	33174745	33174745	SNP	SNP
2	33428653	33428653	SNP	SNP
2	33648964	33648964	SNP	SNP
2	34061865	34061865	SNP	SNP
2	34200798	34200798	SNP	SNP
2	34254522	34254522	SNP	SNP
2	34470602	34470602	SNP	SNP
2	34956494	34956494	SNP	SNP
2	35025222	35025222	SNP	SNP
2	35610910	35610910	SNP	SNP
2	35675100	35675100	SNP	SNP
2	35945993	35945993	SNP	SNP
2	36186152	36186152	SNP	SNP
2	36521759	36521759	SNP	SNP
2	36623048	36623048	SNP	SNP
2	36895652	36895652	SNP	SNP
2	36928948	36928948	SNP	SNP
2	37475114	37475114	SNP	SNP
2	37732029	37732029	SNP	SNP
2	37887964	37887964	SNP	SNP
2	38115194	38115194	SNP	SNP
2	38125923	38125923	SNP	SNP
2	38404386	38404386	SNP	SNP
2	38511405	38511405	SNP	SNP
2	38674466	38674466	SNP	SNP
2	39050141	39050141	SNP	SNP
2	39281778	39281778	SOS1	HOTSPOT
2	39851299	39851299	SNP	SNP
2	40111379	40111379	SNP	SNP
2	40288587	40288587	SNP	SNP
2	40583058	40583058	SNP	SNP
2	40879470	40879470	SNP	SNP
2	41112083	41112083	SNP	SNP
2	41261992	41261992	SNP	SNP
2	41508062	41508062	SNP	SNP
2	41838528	41838528	SNP	SNP
2	41911525	41911525	SNP	SNP
2	42133651	42133651	SNP	SNP
2	42406069	42406069	SNP	SNP
2	42499214	42499241	MICROSATELLITE	MICROSATELLITE
2	42903239	42903239	SNP	SNP
2	43111944	43111944	SNP	SNP
2	43861551	43861551	SNP	SNP
2	44155986	44155986	SNP	SNP
2	44348768	44348768	SNP	SNP
2	44531484	44531484	SNP	SNP
2	44787978	44787978	SNP	SNP
2	44824604	44824604	SNP	SNP
2	45208953	45208953	SNP	SNP
2	45456390	45456390	SNP	SNP
2	45968987	45968987	SNP	SNP
2	46153114	46153114	SNP	SNP
2	46408340	46408340	SNP	SNP
2	46533376	46533376	SNP	SNP
2	46992591	46992591	SNP	SNP
2	47525018	47525018	SNP	SNP
2	47630331	47630331	MSH2	CNA
2	47630331	47630541	MSH2	EXON
2	47630529	47630541	MSH2	EXON
2	47635477	47635477	MSH2	CNA
2	47635540	47635694	MSH2	EXON
2	47637233	47637485	MSH2	EXON
2	47637233	47637511	MSH2	EXON
2	47639553	47639699	MSH2	EXON
2	47640301	47640301	MSH2	CNA
2	47641408	47641557	MSH2	EXON
2	47643435	47643568	MSH2	EXON
2	47645331	47645331	MSH2	CNA
2	47650188	47650188	MSH2	CNA
2	47656800	47656801	MSH2	CNA
2	47656881	47657080	MSH2	EXON
2	47659488	47659488	MSH2	CNA
2	47665696	47665697	MSH2	CNA
2	47671564	47671565	MSH2	CNA
2	47672687	47672796	MSH2	EXON
2	47675331	47675331	MSH2	CNA
2	47680331	47680331	MSH2	CNA
2	47685331	47685331	MSH2	CNA
2	47690170	47690293	MSH2	EXON
2	47692280	47692281	MSH2	CNA
2	47693150	47693151	MSH2	CNA
2	47693797	47693947	MSH2	EXON
2	47698104	47698201	MSH2	EXON
2	47700303	47700303	MSH2	CNA
2	47702164	47702409	MSH2	EXON
2	47703240	47703241	MSH2	CNA
2	47703506	47703710	MSH2	EXON
2	47703983	47703984	MSH2	CNA
2	47705411	47705658	MSH2	EXON
2	47707835	47708010	MSH2	EXON
2	47709918	47710088	MSH2	EXON
2	47712779	47712780	MSH2	CNA
2	47715331	47715331	MSH2	CNA
2	47722026	47722027	MSH2	CNA
2	47725331	47725331	MSH2	CNA
2	47730520	47730521	MSH2	CNA
2	47732893	47732894	MSH2	CNA
2	47733534	47733535	MSH2	CNA
2	47737217	47737218	MSH2	CNA
2	47739442	47739573	MSH2	EXON
2	48010373	48010373	MSH6	CNA
2	48010373	48010609	MSH6	EXON
2	48010373	48010632	MSH6	EXON
2	48011373	48011373	MSH6	CNA
2	48012311	48012311	MSH6	CNA
2	48013373	48013373	MSH6	CNA
2	48014381	48014381	MSH6	CNA
2	48015306	48015306	MSH6	CNA
2	48016373	48016373	MSH6	CNA
2	48017405	48017405	MSH6	CNA
2	48018066	48018262	MSH6	EXON
2	48018080	48018081	MSH6	CNA
2	48018103	48018262	MSH6	EXON
2	48018655	48018656	MSH6	CNA
2	48019484	48019485	MSH6	CNA
2	48020122	48020122	MSH6	CNA
2	48021721	48021721	MSH6	CNA
2	48022373	48022373	MSH6	CNA
2	48023033	48023087	MSH6	EXON
2	48023033	48023175	MSH6	EXON
2	48023033	48023202	MSH6	EXON
2	48023114	48023115	MSH6	CNA
2	48024373	48024373	MSH6	CNA
2	48025373	48025373	MSH6	CNA
2	48025750	48025766	MSH6	EXON
2	48025750	48025775	MSH6	EXON
2	48025750	48025872	MSH6	EXON
2	48025750	48028294	MSH6	EXON
2	48026029	48028294	MSH6	EXON
2	48026373	48026373	MSH6	CNA
2	48027373	48027373	MSH6	CNA
2	48028464	48028465	MSH6	CNA
2	48029373	48029373	MSH6	CNA
2	48030559	48030824	MSH6	EXON
2	48030837	48030838	MSH6	CNA
2	48030838	48030838	SNP	SNP
2	48031411	48031411	MSH6	CNA
2	48032049	48032166	MSH6	EXON
2	48032311	48032312	MSH6	CNA
2	48032737	48032756	MICROSATELLITE	MICROSATELLITE
2	48032757	48032846	MSH6	EXON
2	48033343	48033497	MSH6	EXON
2	48033550	48033551	MSH6	CNA
2	48033591	48033790	MSH6	EXON
2	48033918	48033999	MSH6	EXON
2	48808594	48808594	SNP	SNP
2	49158325	49158325	SNP	SNP
2	49166947	49166947	SNP	SNP
2	49416308	49416308	SNP	SNP
2	49480306	49480306	SNP	SNP
2	49676328	49676328	SNP	SNP
2	50208787	50208787	SNP	SNP
2	50452586	50452586	SNP	SNP
2	50525067	50525067	rs10194978	SNP
2	50530681	50530681	SNP	SNP
2	50713012	50713012	SNP	SNP
2	50849724	50849724	SNP	SNP
2	51163990	51163990	SNP	SNP
2	51556145	51556145	SNP	SNP
2	52188631	52188631	SNP	SNP
2	52884023	52884023	SNP	SNP
2	52999305	52999305	SNP	SNP
2	53024050	53024050	SNP	SNP
2	53223038	53223038	SNP	SNP
2	53731906	53731906	SNP	SNP
2	53965389	53965389	SNP	SNP
2	54492079	54492079	SNP	SNP
2	54723203	54723203	SNP	SNP
2	54847934	54847934	SNP	SNP
2	55138379	55138379	SNP	SNP
2	55345262	55345262	SNP	SNP
2	56134827	56134827	SNP	SNP
2	56397566	56397566	SNP	SNP
2	56680920	56680920	SNP	SNP
2	56798329	56798329	SNP	SNP
2	56957117	56957117	SNP	SNP
2	57324679	57324679	SNP	SNP
2	57997136	57997136	SNP	SNP
2	58168856	58168856	SNP	SNP
2	59042268	59042268	SNP	SNP
2	59335104	59335104	SNP	SNP
2	59504776	59504776	SNP	SNP
2	59790316	59790316	SNP	SNP
2	59903052	59903052	SNP	SNP
2	60115069	60115069	SNP	SNP
2	60225873	60225873	SNP	SNP
2	60472298	60472298	SNP	SNP
2	60951203	60951203	SNP	SNP
2	61684564	61684564	SNP	SNP
2	61719471	61719471	XPO1	EXON
2	61719472	61719472	XPO1	EXON
2	61781037	61781037	SNP	SNP
2	62662704	62662704	SNP	SNP
2	64168682	64168682	SNP	SNP
2	64291780	64291780	SNP	SNP
2	64550495	64550495	SNP	SNP
2	65006551	65006551	SNP	SNP
2	65106350	65106350	SNP	SNP
2	65938740	65938740	SNP	SNP
2	65956150	65956150	SNP	SNP
2	66357905	66357905	SNP	SNP
2	66548543	66548543	SNP	SNP
2	66938007	66938007	SNP	SNP
2	67269295	67269295	SNP	SNP
2	67666133	67666133	SNP	SNP
2	68028423	68028423	SNP	SNP
2	68250296	68250296	SNP	SNP
2	68434157	68434157	SNP	SNP
2	69010557	69010557	SNP	SNP
2	69147566	69147566	SNP	SNP
2	69318787	69318787	SNP	SNP
2	69522893	69522893	SNP	SNP
2	69981295	69981295	SNP	SNP
2	70160658	70160658	SNP	SNP
2	70315180	70315180	PCBP1	HOTSPOT
2	70707367	70707367	SNP	SNP
2	71182900	71182900	SNP	SNP
2	71994680	71994680	SNP	SNP
2	72268539	72268539	SNP	SNP
2	73374050	73374050	SNP	SNP
2	73413082	73413082	SNP	SNP
2	74185876	74185876	SNP	SNP
2	74322469	74322469	SNP	SNP
2	75056218	75056218	SNP	SNP
2	75120713	75120713	SNP	SNP
2	75488736	75488736	SNP	SNP
2	75673718	75673718	SNP	SNP
2	76184816	76184816	SNP	SNP
2	76487788	76487788	SNP	SNP
2	76649038	76649038	SNP	SNP
2	77235523	77235523	SNP	SNP
2	77478839	77478839	SNP	SNP
2	77775399	77775399	SNP	SNP
2	78700957	78700957	SNP	SNP
2	78776047	78776047	SNP	SNP
2	79298364	79298364	SNP	SNP
2	79491250	79491250	SNP	SNP
2	79650239	79650239	SNP	SNP
2	79909091	79909091	SNP	SNP
2	80049718	80049718	SNP	SNP
2	80216399	80216399	SNP	SNP
2	80523700	80523700	SNP	SNP
2	80754136	80754136	SNP	SNP
2	80814794	80814794	SNP	SNP
2	81313893	81313893	SNP	SNP
2	82027257	82027257	SNP	SNP
2	82085370	82085370	SNP	SNP
2	83026665	83026665	SNP	SNP
2	83672372	83672372	SNP	SNP
2	83918471	83918471	SNP	SNP
2	84343393	84343393	SNP	SNP
2	85492141	85492141	SNP	SNP
2	85803542	85803542	SNP	SNP
2	86427235	86427235	SNP	SNP
2	87455813	87455813	SNP	SNP
2	88770768	88770768	SNP	SNP
2	95822447	95822447	SNP	SNP
2	98409038	98409038	TMEM131	EXON
2	99464530	99464530	SNP	SNP
2	99508866	99508866	SNP	SNP
2	100346964	100346964	SNP	SNP
2	100811903	100811903	SNP	SNP
2	100976685	100976685	SNP	SNP
2	101324632	101324632	SNP	SNP
2	101683487	101683487	SNP	SNP
2	102148022	102148022	SNP	SNP
2	102294890	102294890	SNP	SNP
2	102990788	102990788	SNP	SNP
2	103216578	103216578	SNP	SNP
2	103381817	103381817	SNP	SNP
2	103582743	103582743	SNP	SNP
2	104335186	104335186	SNP	SNP
2	104714131	104714131	SNP	SNP
2	105228683	105228683	SNP	SNP
2	105883951	105883951	TGFBRAP1	HOTSPOT
2	105883952	105883952	TGFBRAP1	HOTSPOT
2	105883952	105883953	TGFBRAP1	HOTSPOT
2	105883953	105883953	TGFBRAP1	HOTSPOT
2	105992771	105992771	SNP	SNP
2	106195093	106195093	SNP	SNP
2	106394809	106394809	SNP	SNP
2	106676912	106676912	SNP	SNP
2	107615934	107615934	SNP	SNP
2	107623429	107623429	SNP	SNP
2	108157513	108157513	SNP	SNP
2	108433169	108433169	SNP	SNP
2	108763117	108763117	SNP	SNP
2	108938515	108938515	SNP	SNP
2	109688373	109688373	SNP	SNP
2	110341585	110341585	SNP	SNP
2	111796833	111796833	SNP	SNP
2	111886176	111886202	MICROSATELLITE	MICROSATELLITE
2	111940939	111940939	SNP	SNP
2	112822084	112822084	SNP	SNP
2	113463058	113463058	SNP	SNP
2	113791193	113791193	SNP	SNP
2	114067329	114067329	SNP	SNP
2	114548110	114548110	SNP	SNP
2	115039254	115039254	SNP	SNP
2	115275531	115275531	SNP	SNP
2	115872943	115872943	SNP	SNP
2	116539017	116539017	SNP	SNP
2	116679009	116679009	SNP	SNP
2	117265674	117265674	SNP	SNP
2	117591704	117591704	SNP	SNP
2	117723125	117723125	SNP	SNP
2	118162097	118162097	SNP	SNP
2	118530005	118530005	SNP	SNP
2	118814868	118814868	SNP	SNP
2	119269428	119269428	SNP	SNP
2	119536407	119536407	SNP	SNP
2	120049842	120049842	SNP	SNP
2	121168009	121168009	SNP	SNP
2	121184156	121184156	SNP	SNP
2	122820360	122820360	SNP	SNP
2	123140603	123140603	SNP	SNP
2	123393571	123393571	SNP	SNP
2	123842997	123842997	SNP	SNP
2	124109213	124109213	SNP	SNP
2	124177870	124177870	SNP	SNP
2	124368356	124368356	SNP	SNP
2	124706397	124706397	SNP	SNP
2	125305213	125305213	SNP	SNP
2	125342076	125342076	SNP	SNP
2	125526775	125526775	SNP	SNP
2	125926584	125926584	SNP	SNP
2	126224802	126224802	SNP	SNP
2	126470510	126470510	SNP	SNP
2	127148459	127148459	SNP	SNP
2	127788805	127788805	SNP	SNP
2	127938110	127938110	SNP	SNP
2	129653290	129653290	SNP	SNP
2	129970719	129970719	SNP	SNP
2	130032139	130032139	SNP	SNP
2	130336257	130336257	SNP	SNP
2	131050872	131050872	SNP	SNP
2	131092223	131092223	SNP	SNP
2	133158922	133158922	SNP	SNP
2	133405806	133405806	SNP	SNP
2	133645597	133645597	SNP	SNP
2	133864452	133864452	SNP	SNP
2	134250093	134250093	SNP	SNP
2	134698086	134698086	SNP	SNP
2	134944850	134944850	SNP	SNP
2	135165605	135165605	SNP	SNP
2	135403199	135403199	SNP	SNP
2	136806959	136806959	SNP	SNP
2	137111385	137111385	SNP	SNP
2	137407012	137407012	SNP	SNP
2	137498009	137498009	SNP	SNP
2	137787467	137787467	SNP	SNP
2	137928454	137928454	THSD7B	HOTSPOT
2	137928455	137928455	THSD7B	HOTSPOT
2	137960279	137960279	SNP	SNP
2	138307346	138307346	SNP	SNP
2	138373853	138373853	THSD7B	HOTSPOT
2	138762705	138762705	HNMT	HOTSPOT
2	138762707	138762707	HNMT	HOTSPOT
2	138818601	138818601	SNP	SNP
2	139463626	139463626	SNP	SNP
2	139801301	139801301	SNP	SNP
2	140204444	140204444	SNP	SNP
2	140657911	140657911	SNP	SNP
2	140926018	140926018	SNP	SNP
2	141340626	141340626	SNP	SNP
2	141543563	141543563	SNP	SNP
2	141840541	141840541	SNP	SNP
2	142229817	142229817	SNP	SNP
2	142504502	142504502	SNP	SNP
2	142827984	142827984	SNP	SNP
2	143226379	143226379	SNP	SNP
2	143886437	143886437	SNP	SNP
2	144039139	144039139	SNP	SNP
2	144403796	144403796	SNP	SNP
2	145214607	145214607	SNP	SNP
2	146138909	146138909	SNP	SNP
2	146519374	146519374	SNP	SNP
2	146693556	146693556	SNP	SNP
2	147841802	147841802	SNP	SNP
2	148316708	148316708	SNP	SNP
2	148459459	148459459	SNP	SNP
2	149077657	149077657	SNP	SNP
2	149906742	149906742	SNP	SNP
2	150057912	150057912	SNP	SNP
2	150240601	150240601	SNP	SNP
2	150605660	150605660	SNP	SNP
2	150911159	150911159	SNP	SNP
2	151487613	151487613	SNP	SNP
2	151773304	151773304	SNP	SNP
2	152072148	152072148	SNP	SNP
2	152280365	152280365	SNP	SNP
2	152859992	152859992	SNP	SNP
2	152946604	152946604	SNP	SNP
2	153443889	153443889	SNP	SNP
2	153984022	153984022	SNP	SNP
2	154414404	154414404	SNP	SNP
2	154671218	154671218	SNP	SNP
2	155275025	155275025	SNP	SNP
2	155318908	155318908	SNP	SNP
2	155581976	155581976	SNP	SNP
2	156861022	156861022	SNP	SNP
2	157294944	157294944	SNP	SNP
2	157906604	157906604	SNP	SNP
2	158622516	158622516	ACVR1	HOTSPOT
2	158626897	158626897	ACVR1	HOTSPOT
2	158626898	158626898	ACVR1	HOTSPOT
2	159015165	159015165	SNP	SNP
2	159466149	159466149	SNP	SNP
2	159571650	159571650	SNP	SNP
2	160084473	160084473	SNP	SNP
2	160313340	160313340	SNP	SNP
2	160474937	160474937	SNP	SNP
2	160993800	160993800	SNP	SNP
2	161259685	161259685	SNP	SNP
2	161661244	161661244	SNP	SNP
2	161815202	161815202	SNP	SNP
2	163491296	163491296	SNP	SNP
2	163713877	163713877	SNP	SNP
2	164375202	164375202	SNP	SNP
2	164830609	164830609	SNP	SNP
2	165716784	165716784	SNP	SNP
2	166396406	166396406	SNP	SNP
2	166754152	166754152	SNP	SNP
2	167210004	167210004	SNP	SNP
2	167875603	167875603	SNP	SNP
2	168549103	168549103	SNP	SNP
2	168886194	168886194	SNP	SNP
2	168954776	168954776	SNP	SNP
2	169090774	169090774	SNP	SNP
2	169222490	169222490	SNP	SNP
2	169709197	169709197	SNP	SNP
2	169811224	169811224	SNP	SNP
2	170079474	170079474	SNP	SNP
2	170112098	170112098	SNP	SNP
2	170652987	170652987	SNP	SNP
2	171063196	171063196	SNP	SNP
2	171262499	171262499	SNP	SNP
2	171433825	171433825	SNP	SNP
2	172110950	172110950	SNP	SNP
2	172395221	172395221	SNP	SNP
2	172860402	172860402	SNP	SNP
2	173173642	173173642	SNP	SNP
2	173585237	173585237	SNP	SNP
2	173797622	173797622	SNP	SNP
2	174157614	174157614	SNP	SNP
2	174308628	174308628	SNP	SNP
2	174840107	174840107	SNP	SNP
2	175642127	175642127	SNP	SNP
2	175769782	175769782	SNP	SNP
2	176483881	176483881	SNP	SNP
2	176552192	176552192	SNP	SNP
2	177205836	177205836	SNP	SNP
2	177422617	177422617	SNP	SNP
2	177629404	177629404	SNP	SNP
2	177909192	177909192	SNP	SNP
2	178098799	178098799	NFE2L2	HOTSPOT
2	178098800	178098800	NFE2L2	HOTSPOT
2	178098801	178098801	NFE2L2	HOTSPOT
2	178098803	178098803	NFE2L2	EXON
2	178098804	178098804	NFE2L2	EXON
2	178098806	178098806	NFE2L2	HOTSPOT
2	178098807	178098807	NFE2L2	HOTSPOT
2	178098808	178098808	NFE2L2	HOTSPOT
2	178098809	178098809	NFE2L2	HOTSPOT
2	178098810	178098810	NFE2L2	HOTSPOT
2	178098944	178098944	NFE2L2	HOTSPOT
2	178098945	178098945	NFE2L2	HOTSPOT
2	178098953	178098953	NFE2L2	HOTSPOT
2	178098954	178098954	NFE2L2	HOTSPOT
2	178098956	178098956	NFE2L2	HOTSPOT
2	178098957	178098957	NFE2L2	HOTSPOT
2	178098959	178098959	NFE2L2	HOTSPOT
2	178098960	178098960	NFE2L2	HOTSPOT
2	178098967	178098967	NFE2L2	HOTSPOT
2	178098968	178098968	NFE2L2	HOTSPOT
2	178098969	178098969	NFE2L2	HOTSPOT
2	178149364	178149364	SNP	SNP
2	178836629	178836629	SNP	SNP
2	179005438	179005438	SNP	SNP
2	179243248	179243248	SNP	SNP
2	179837050	179837050	SNP	SNP
2	180157228	180157228	SNP	SNP
2	180480377	180480377	SNP	SNP
2	181019809	181019809	SNP	SNP
2	181517642	181517642	SNP	SNP
2	181603629	181603629	SNP	SNP
2	182062794	182062794	SNP	SNP
2	182436295	182436295	SNP	SNP
2	183166891	183166891	SNP	SNP
2	183493891	183493891	SNP	SNP
2	184143715	184143715	SNP	SNP
2	184508963	184508963	SNP	SNP
2	185001385	185001385	SNP	SNP
2	185430182	185430182	SNP	SNP
2	186477968	186477968	SNP	SNP
2	186920718	186920718	SNP	SNP
2	187584535	187584535	SNP	SNP
2	188192361	188192361	SNP	SNP
2	189827546	189827546	SNP	SNP
2	190452586	190452586	SNP	SNP
2	190980751	190980751	SNP	SNP
2	191177467	191177467	SNP	SNP
2	191566439	191566439	SNP	SNP
2	191838514	191838514	SNP	SNP
2	192133982	192133982	SNP	SNP
2	192205846	192205846	SNP	SNP
2	192666536	192666536	SNP	SNP
2	193381766	193381766	SNP	SNP
2	193736382	193736382	SNP	SNP
2	194254479	194254479	SNP	SNP
2	195978081	195978081	SNP	SNP
2	196377643	196377643	SNP	SNP
2	197123050	197123050	SNP	SNP
2	197174387	197174387	SNP	SNP
2	198148084	198148084	SNP	SNP
2	198265476	198265476	SF3B1	HOTSPOT
2	198265477	198265477	SF3B1	HOTSPOT
2	198266611	198266611	SF3B1	HOTSPOT
2	198266834	198266834	SF3B1	EXON
2	198267361	198267361	SF3B1	EXON
2	198267481	198267481	SF3B1	EXON
2	198267483	198267483	SF3B1	HOTSPOT
2	198267484	198267484	SF3B1	HOTSPOT
2	198585087	198585087	SNP	SNP
2	198780860	198780860	SNP	SNP
2	199490128	199490128	SNP	SNP
2	199666111	199666111	SNP	SNP
2	200027305	200027305	SNP	SNP
2	200620763	200620763	SNP	SNP
2	201142812	201142812	SNP	SNP
2	201279641	201279641	SNP	SNP
2	201558766	201558766	SNP	SNP
2	201664399	201664399	SNP	SNP
2	202509814	202509814	SNP	SNP
2	203024744	203024744	SNP	SNP
2	204440428	204440428	SNP	SNP
2	204494698	204494698	SNP	SNP
2	204886384	204886384	SNP	SNP
2	205158133	205158133	SNP	SNP
2	205349444	205349444	SNP	SNP
2	205875785	205875785	SNP	SNP
2	206088079	206088079	SNP	SNP
2	206353431	206353431	SNP	SNP
2	206492398	206492398	SNP	SNP
2	206830070	206830070	SNP	SNP
2	207311915	207311915	SNP	SNP
2	207749366	207749366	SNP	SNP
2	207954639	207954639	SNP	SNP
2	208124593	208124593	SNP	SNP
2	208506396	208506396	SNP	SNP
2	209113113	209113113	IDH1	EXON
2	209239790	209239790	SNP	SNP
2	209684939	209684939	SNP	SNP
2	210232466	210232466	SNP	SNP
2	210808905	210808905	SNP	SNP
2	211330342	211330342	SNP	SNP
2	211549609	211549609	SNP	SNP
2	211871631	211871631	SNP	SNP
2	212300055	212300055	SNP	SNP
2	212617599	212617599	SNP	SNP
2	213096239	213096239	SNP	SNP
2	213271459	213271459	SNP	SNP
2	213577416	213577416	SNP	SNP
2	214033002	214033002	SNP	SNP
2	214599999	214599999	SNP	SNP
2	214718601	214718601	SNP	SNP
2	214831964	214831964	SNP	SNP
2	215593257	215593283	COLOSEQ	MICROSATELLITE
2	215614501	215614526	COLOSEQ	MICROSATELLITE
2	215620525	215620525	SNP	SNP
2	215629543	215629543	SNP	SNP
2	215656870	215656896	COLOSEQ	MICROSATELLITE
2	215657178	215657204	COLOSEQ	MICROSATELLITE
2	216217639	216217639	SNP	SNP
2	216431066	216431066	SNP	SNP
2	216838699	216838699	SNP	SNP
2	217175491	217175491	SNP	SNP
2	217252413	217252413	SNP	SNP
2	217753264	217753264	SNP	SNP
2	217950825	217950825	SNP	SNP
2	218271719	218271719	SNP	SNP
2	218390014	218390014	SNP	SNP
2	219234705	219234705	SNP	SNP
2	219447748	219447748	RQCD1	EXON
2	219447749	219447749	RQCD1	EXON
2	219449405	219449405	RQCD1	HOTSPOT
2	219449406	219449406	RQCD1	HOTSPOT
2	219449406	219449407	RQCD1	HOTSPOT
2	220100575	220100575	ANKZF1	HOTSPOT
2	220100576	220100576	ANKZF1	HOTSPOT
2	220228371	220228371	SNP	SNP
2	220439102	220439102	rs7588807	SNP
2	220662537	220662537	SNP	SNP
2	220923776	220923776	SNP	SNP
2	221007698	221007698	SNP	SNP
2	221187667	221187667	SNP	SNP
2	221492759	221492759	SNP	SNP
2	221868884	221868884	SNP	SNP
2	222184640	222184640	SNP	SNP
2	222353014	222353014	SNP	SNP
2	222686399	222686399	SNP	SNP
2	222943945	222943945	SNP	SNP
2	223353446	223353446	SNP	SNP
2	223873654	223873654	SNP	SNP
2	224087862	224087862	SNP	SNP
2	224371888	224371888	SNP	SNP
2	224925060	224925060	SNP	SNP
2	225335595	225335595	SNP	SNP
2	225880074	225880074	SNP	SNP
2	225921569	225921569	SNP	SNP
2	226395180	226395180	SNP	SNP
2	226700210	226700210	SNP	SNP
2	226989156	226989156	SNP	SNP
2	227203200	227203200	SNP	SNP
2	227763244	227763244	SNP	SNP
2	227893017	227893017	SNP	SNP
2	227967330	227967330	SNP	SNP
2	228520709	228520709	SNP	SNP
2	228772168	228772168	SNP	SNP
2	228977142	228977142	SNP	SNP
2	229016588	229016588	SNP	SNP
2	229876289	229876289	SNP	SNP
2	229936836	229936836	SNP	SNP
2	230215396	230215396	SNP	SNP
2	230220981	230220981	SNP	SNP
2	230990660	230990660	SNP	SNP
2	231108128	231108128	SNP	SNP
2	231457618	231457618	SNP	SNP
2	232403829	232403829	SNP	SNP
2	233428242	233428242	SNP	SNP
2	234154139	234154139	SNP	SNP
2	234244318	234244318	SNP	SNP
2	234793951	234793951	SNP	SNP
2	234986435	234986435	SNP	SNP
2	235215186	235215186	SNP	SNP
2	235586651	235586651	SNP	SNP
2	235715058	235715058	SNP	SNP
2	236008308	236008308	SNP	SNP
2	236471151	236471151	SNP	SNP
2	237340366	237340366	SNP	SNP
2	237811789	237811789	SNP	SNP
2	238140763	238140763	SNP	SNP
2	238531976	238531976	SNP	SNP
2	238833264	238833264	SNP	SNP
2	239841003	239841003	SNP	SNP
2	240243682	240243682	SNP	SNP
2	241085226	241085226	SNP	SNP
2	241593944	241593944	SNP	SNP
2	242589861	242589861	SNP	SNP
3	143719	143719	SNP	SNP
3	295418	295418	SNP	SNP
3	528105	528105	SNP	SNP
3	1169496	1169496	SNP	SNP
3	1361323	1361323	SNP	SNP
3	1422869	1422869	SNP	SNP
3	1550301	1550301	SNP	SNP
3	1740624	1740624	SNP	SNP
3	2047418	2047418	SNP	SNP
3	2303961	2303961	SNP	SNP
3	2609580	2609580	SNP	SNP
3	2728391	2728391	SNP	SNP
3	2831511	2831511	SNP	SNP
3	2949863	2949863	SNP	SNP
3	3003351	3003351	SNP	SNP
3	3077742	3077742	SNP	SNP
3	3352713	3352713	SNP	SNP
3	3415814	3415814	SNP	SNP
3	3580593	3580593	SNP	SNP
3	3807031	3807031	SNP	SNP
3	3963804	3963804	SNP	SNP
3	4272845	4272845	SNP	SNP
3	4401185	4401185	SNP	SNP
3	4588214	4588214	SNP	SNP
3	4861103	4861103	SNP	SNP
3	5287099	5287099	SNP	SNP
3	5492798	5492798	SNP	SNP
3	5721097	5721097	SNP	SNP
3	6020439	6020439	SNP	SNP
3	6254103	6254103	SNP	SNP
3	6379792	6379792	SNP	SNP
3	6682834	6682834	SNP	SNP
3	6914137	6914137	SNP	SNP
3	7035178	7035178	SNP	SNP
3	7212607	7212607	SNP	SNP
3	7449156	7449156	SNP	SNP
3	7598417	7598417	SNP	SNP
3	7666694	7666694	SNP	SNP
3	7861851	7861851	SNP	SNP
3	8138041	8138041	SNP	SNP
3	8141722	8141722	SNP	SNP
3	8330829	8330829	SNP	SNP
3	8556784	8556784	SNP	SNP
3	8620012	8620012	SNP	SNP
3	8890021	8890021	SNP	SNP
3	9046906	9046906	SNP	SNP
3	9558076	9558076	SNP	SNP
3	10183763	10183763	VHL	HOTSPOT
3	10183764	10183764	VHL	HOTSPOT
3	10508371	10508371	SNP	SNP
3	10932575	10932575	SNP	SNP
3	11240027	11240027	SNP	SNP
3	11749828	11749828	SNP	SNP
3	11999083	11999083	SNP	SNP
3	12314512	12314512	SNP	SNP
3	12635706	12635706	SNP	SNP
3	12645699	12645699	RAF1	HOTSPOT
3	13642791	13642791	SNP	SNP
3	13795677	13795677	SNP	SNP
3	14628404	14628404	SNP	SNP
3	15378186	15378186	SNP	SNP
3	15529543	15529543	rs1983085	SNP
3	15701857	15701857	SNP	SNP
3	16066211	16066211	SNP	SNP
3	16185588	16185588	SNP	SNP
3	16404794	16404794	SNP	SNP
3	16678384	16678384	SNP	SNP
3	17281330	17281330	SNP	SNP
3	17320600	17320600	SNP	SNP
3	17988979	17988979	SNP	SNP
3	18706337	18706337	SNP	SNP
3	19449092	19449092	SNP	SNP
3	20101563	20101563	SNP	SNP
3	20306777	20306777	SNP	SNP
3	20707404	20707404	SNP	SNP
3	21097113	21097113	SNP	SNP
3	21136757	21136757	SNP	SNP
3	21650537	21650537	SNP	SNP
3	21651744	21651744	SNP	SNP
3	21835397	21835397	SNP	SNP
3	22103304	22103304	SNP	SNP
3	22287995	22287995	SNP	SNP
3	22576674	22576674	SNP	SNP
3	22648301	22648301	SNP	SNP
3	23127493	23127493	SNP	SNP
3	23150308	23150308	SNP	SNP
3	23505899	23505899	SNP	SNP
3	23639400	23639400	SNP	SNP
3	23911939	23911939	SNP	SNP
3	24418957	24418957	SNP	SNP
3	24533278	24533278	SNP	SNP
3	24849894	24849894	SNP	SNP
3	24981622	24981622	SNP	SNP
3	25077788	25077788	SNP	SNP
3	25232155	25232155	SNP	SNP
3	25423781	25423781	SNP	SNP
3	25619920	25619920	SNP	SNP
3	25668727	25668727	TOP2B	HOTSPOT
3	26453227	26453227	SNP	SNP
3	26516100	26516100	SNP	SNP
3	26688971	26688971	SNP	SNP
3	26877966	26877966	SNP	SNP
3	27622624	27622624	SNP	SNP
3	27797810	27797810	SNP	SNP
3	27815942	27815942	SNP	SNP
3	28700022	28700022	SNP	SNP
3	28712239	28712239	SNP	SNP
3	29044340	29044340	SNP	SNP
3	29347933	29347933	SNP	SNP
3	29853269	29853269	SNP	SNP
3	30115114	30115114	SNP	SNP
3	30126613	30126613	rs6791084	SNP
3	30527469	30527469	SNP	SNP
3	30586413	30586413	SNP	SNP
3	30691867	30691887	MICROSATELLITE	MICROSATELLITE
3	30732969	30732969	TGFBR2	HOTSPOT
3	30732970	30732970	TGFBR2	HOTSPOT
3	30828871	30828871	SNP	SNP
3	31092371	31092371	SNP	SNP
3	31146001	31146001	SNP	SNP
3	31478817	31478817	SNP	SNP
3	31847360	31847360	SNP	SNP
3	32304103	32304103	SNP	SNP
3	32455789	32455789	SNP	SNP
3	32937596	32937596	SNP	SNP
3	33432951	33432951	SNP	SNP
3	34086080	34086080	SNP	SNP
3	34256422	34256422	SNP	SNP
3	34814806	34814806	SNP	SNP
3	34903924	34903924	SNP	SNP
3	35234693	35234693	SNP	SNP
3	35712071	35712071	SNP	SNP
3	36144912	36144912	SNP	SNP
3	36179510	36179510	SNP	SNP
3	36691744	36691744	SNP	SNP
3	36817611	36817611	SNP	SNP
3	37035039	37035039	MLH1	CNA
3	37035039	37035154	MLH1	EXON
3	37035039	37035185	MLH1	EXON
3	37035064	37035154	MLH1	EXON
3	37036039	37036039	MLH1	CNA
3	37037162	37037162	MLH1	CNA
3	37038039	37038039	MLH1	CNA
3	37038110	37038200	MLH1	EXON
3	37038115	37038115	MLH1	EXON
3	37039039	37039039	MLH1	CNA
3	37040039	37040039	MLH1	CNA
3	37041235	37041235	MLH1	CNA
3	37042324	37042324	MLH1	CNA
3	37042446	37042446	MLH1	EXON
3	37042446	37042544	MLH1	EXON
3	37042528	37042539	MLH1	EXON
3	37043039	37043039	MLH1	CNA
3	37044488	37044489	MLH1	CNA
3	37045154	37045154	MLH1	CNA
3	37045892	37045965	MLH1	EXON
3	37046039	37046039	MLH1	CNA
3	37047039	37047039	MLH1	CNA
3	37047961	37047961	MLH1	CNA
3	37048482	37048554	MLH1	EXON
3	37049039	37049039	MLH1	CNA
3	37050039	37050039	MLH1	CNA
3	37050305	37050395	MLH1	EXON
3	37050305	37050396	MLH1	EXON
3	37051039	37051039	MLH1	CNA
3	37051979	37051979	MLH1	CNA
3	37053039	37053039	MLH1	CNA
3	37053311	37053353	MLH1	EXON
3	37053502	37053590	MLH1	EXON
3	37053533	37053590	MLH1	EXON
3	37053573	37053590	MLH1	EXON
3	37054039	37054039	MLH1	CNA
3	37055039	37055039	MLH1	CNA
3	37055923	37056035	MLH1	EXON
3	37055969	37056035	MLH1	EXON
3	37056039	37056039	MLH1	CNA
3	37057039	37057039	MLH1	CNA
3	37057590	37057591	MLH1	CNA
3	37058508	37058509	MLH1	CNA
3	37058997	37059090	MLH1	EXON
3	37060039	37060039	MLH1	CNA
3	37061039	37061039	MLH1	CNA
3	37061801	37061805	MLH1	EXON
3	37061801	37061954	MLH1	EXON
3	37062039	37062039	MLH1	CNA
3	37062853	37062854	MLH1	CNA
3	37064039	37064039	MLH1	CNA
3	37065039	37065039	MLH1	CNA
3	37066039	37066039	MLH1	CNA
3	37067019	37067019	MLH1	CNA
3	37067128	37067171	MLH1	EXON
3	37067128	37067188	MLH1	EXON
3	37067128	37067498	MLH1	EXON
3	37067467	37067498	MLH1	EXON
3	37067911	37067911	MLH1	CNA
3	37069039	37069039	MLH1	CNA
3	37070039	37070039	MLH1	CNA
3	37070275	37070423	MLH1	EXON
3	37071039	37071039	MLH1	CNA
3	37072063	37072063	MLH1	CNA
3	37073039	37073039	MLH1	CNA
3	37074039	37074039	MLH1	CNA
3	37075039	37075039	MLH1	CNA
3	37075873	37075873	MLH1	CNA
3	37077004	37077004	MLH1	CNA
3	37077973	37077973	MLH1	CNA
3	37079039	37079039	MLH1	CNA
3	37080044	37080044	MLH1	CNA
3	37081039	37081039	MLH1	CNA
3	37081677	37081785	MLH1	EXON
3	37082039	37082039	MLH1	CNA
3	37082873	37082874	MLH1	CNA
3	37083759	37083822	MLH1	EXON
3	37084012	37084012	MLH1	CNA
3	37085134	37085134	MLH1	CNA
3	37086179	37086179	MLH1	CNA
3	37087039	37087039	MLH1	CNA
3	37088013	37088013	MLH1	CNA
3	37089010	37089174	MLH1	EXON
3	37089039	37089039	MLH1	CNA
3	37090008	37090100	MLH1	EXON
3	37090273	37090274	MLH1	CNA
3	37090395	37090508	MLH1	EXON
3	37091039	37091039	MLH1	CNA
3	37091977	37091981	MLH1	EXON
3	37091977	37092028	MLH1	EXON
3	37091977	37092144	MLH1	EXON
3	37092039	37092039	MLH1	CNA
3	37093039	37093039	MLH1	CNA
3	37094051	37094051	MLH1	CNA
3	37095039	37095039	MLH1	CNA
3	37096039	37096039	MLH1	CNA
3	37097059	37097059	MLH1	CNA
3	37097888	37097888	MLH1	CNA
3	37099565	37099566	MLH1	CNA
3	37100189	37100189	MLH1	CNA
3	37101518	37101519	MLH1	CNA
3	37102108	37102108	MLH1	CNA
3	37103236	37103236	MLH1	CNA
3	37104039	37104039	MLH1	CNA
3	37105039	37105039	MLH1	CNA
3	37106012	37106013	MLH1	CNA
3	37107039	37107039	MLH1	CNA
3	37107108	37107110	MLH1	EXON
3	37520793	37520793	SNP	SNP
3	37651622	37651622	SNP	SNP
3	38144527	38144527	SNP	SNP
3	38182641	38182641	MYD88	HOTSPOT
3	38634142	38634142	SNP	SNP
3	38909115	38909115	SNP	SNP
3	39902940	39902940	SNP	SNP
3	39953954	39953954	SNP	SNP
3	40921103	40921103	SNP	SNP
3	41168607	41168607	SNP	SNP
3	41266097	41266097	CTNNB1	EXON
3	41266098	41266137	CTNNB1	EXON
3	41266138	41266138	CTNNB1	EXON
3	41268766	41268766	CTNNB1	EXON
3	41274072	41274072	SNP	SNP
3	41274855	41274855	CTNNB1	HOTSPOT
3	41274909	41274909	CTNNB1	EXON
3	41274910	41274910	CTNNB1	EXON
3	41274911	41274911	CTNNB1	EXON
3	41275088	41275088	CTNNB1	EXON
3	41501737	41501737	SNP	SNP
3	42110094	42110094	SNP	SNP
3	42298550	42298550	SNP	SNP
3	42418113	42418113	SNP	SNP
3	43801895	43801895	SNP	SNP
3	44251355	44251355	SNP	SNP
3	45199948	45199948	SNP	SNP
3	45367939	45367939	SNP	SNP
3	45633834	45633834	SNP	SNP
3	46016599	46016599	SNP	SNP
3	46569721	46569721	SNP	SNP
3	47470787	47470787	SNP	SNP
3	47618421	47618421	CSPG5	EXON
3	47618422	47618422	CSPG5	EXON
3	47618423	47618423	CSPG5	EXON
3	48418571	48418571	SNP	SNP
3	49412898	49412898	RHOA	HOTSPOT
3	49412898	49412899	RHOA	HOTSPOT
3	49412905	49412905	RHOA	EXON
3	49413009	49413009	RHOA	EXON
3	49413010	49413010	RHOA	EXON
3	52621581	52621612	MICROSATELLITE	MICROSATELLITE
3	52643307	52643307	SNP	SNP
3	52780509	52780509	SNP	SNP
3	53741132	53741132	SNP	SNP
3	54219108	54219108	SNP	SNP
3	54578805	54578805	SNP	SNP
3	54945628	54945628	SNP	SNP
3	55065756	55065756	SNP	SNP
3	55155778	55155778	SNP	SNP
3	55340818	55340818	SNP	SNP
3	55469813	55469813	SNP	SNP
3	55780166	55780166	SNP	SNP
3	55946297	55946297	SNP	SNP
3	56516645	56516645	SNP	SNP
3	56958358	56958358	SNP	SNP
3	57395037	57395037	SNP	SNP
3	57723143	57723143	SNP	SNP
3	58221822	58221822	SNP	SNP
3	58564437	58564437	SNP	SNP
3	59469485	59469485	SNP	SNP
3	59519764	59519764	SNP	SNP
3	59684754	59684754	SNP	SNP
3	59904811	59904811	SNP	SNP
3	59991608	59991608	SNP	SNP
3	60161647	60161647	SNP	SNP
3	60263928	60263928	SNP	SNP
3	60495053	60495053	SNP	SNP
3	60527479	60527479	SNP	SNP
3	60620284	60620284	SNP	SNP
3	60932620	60932620	SNP	SNP
3	61130827	61130827	SNP	SNP
3	61287140	61287140	SNP	SNP
3	61513238	61513238	SNP	SNP
3	61750920	61750920	SNP	SNP
3	61960972	61960972	SNP	SNP
3	62026577	62026577	SNP	SNP
3	62212067	62212067	SNP	SNP
3	62693352	62693352	SNP	SNP
3	62810716	62810716	SNP	SNP
3	63097177	63097177	SNP	SNP
3	63177558	63177558	SNP	SNP
3	63525613	63525613	SNP	SNP
3	63663215	63663215	SNP	SNP
3	64231444	64231444	SNP	SNP
3	64407943	64407943	SNP	SNP
3	64602886	64602886	SNP	SNP
3	64651389	64651389	SNP	SNP
3	64897271	64897271	SNP	SNP
3	65099806	65099806	SNP	SNP
3	65480973	65480973	SNP	SNP
3	65577452	65577452	SNP	SNP
3	65696825	65696825	SNP	SNP
3	65902417	65902417	SNP	SNP
3	66134597	66134597	SNP	SNP
3	66656277	66656277	SNP	SNP
3	66767694	66767694	SNP	SNP
3	67212744	67212744	SNP	SNP
3	67417045	67417045	SNP	SNP
3	67653289	67653289	SNP	SNP
3	68101739	68101739	SNP	SNP
3	68398598	68398598	SNP	SNP
3	68565190	68565190	SNP	SNP
3	68779907	68779907	SNP	SNP
3	69245537	69245537	FRMD4B	HOTSPOT
3	69245537	69245538	FRMD4B	HOTSPOT
3	69245538	69245538	FRMD4B	HOTSPOT
3	69336740	69336740	SNP	SNP
3	69481205	69481205	SNP	SNP
3	69750087	69750087	SNP	SNP
3	70069907	70069907	SNP	SNP
3	70087345	70087345	SNP	SNP
3	70394696	70394696	SNP	SNP
3	70701068	70701068	SNP	SNP
3	71231744	71231744	SNP	SNP
3	71697761	71697761	SNP	SNP
3	72021329	72021329	SNP	SNP
3	72260938	72260938	SNP	SNP
3	72682319	72682319	SNP	SNP
3	73089585	73089585	SNP	SNP
3	73338604	73338604	SNP	SNP
3	73625532	73625532	SNP	SNP
3	73751432	73751432	SNP	SNP
3	73949423	73949423	SNP	SNP
3	74272675	74272675	SNP	SNP
3	74345173	74345173	SNP	SNP
3	74734628	74734628	SNP	SNP
3	75139814	75139814	SNP	SNP
3	75595266	75595266	SNP	SNP
3	76084525	76084525	SNP	SNP
3	76674904	76674904	SNP	SNP
3	76960792	76960792	SNP	SNP
3	77253192	77253192	SNP	SNP
3	77315386	77315386	SNP	SNP
3	77643616	77643616	SNP	SNP
3	78288821	78288821	SNP	SNP
3	78657998	78657998	SNP	SNP
3	79701156	79701156	SNP	SNP
3	79881702	79881702	SNP	SNP
3	80457094	80457094	SNP	SNP
3	81226434	81226434	SNP	SNP
3	81312760	81312760	SNP	SNP
3	81970818	81970818	SNP	SNP
3	82389573	82389573	SNP	SNP
3	82772709	82772709	SNP	SNP
3	83178948	83178948	SNP	SNP
3	84556956	84556956	SNP	SNP
3	85387310	85387310	SNP	SNP
3	85789644	85789644	SNP	SNP
3	86256530	86256530	SNP	SNP
3	86698905	86698905	SNP	SNP
3	87301674	87301674	SNP	SNP
3	87362723	87362723	SNP	SNP
3	88033471	88033471	SNP	SNP
3	88753392	88753392	SNP	SNP
3	89101787	89101787	SNP	SNP
3	89369856	89369856	SNP	SNP
3	93912190	93912190	SNP	SNP
3	94298117	94298117	SNP	SNP
3	94844952	94844952	SNP	SNP
3	95033388	95033388	SNP	SNP
3	95778099	95778099	SNP	SNP
3	96144237	96144237	SNP	SNP
3	97365074	97365074	SNP	SNP
3	97741821	97741821	SNP	SNP
3	97859103	97859103	SNP	SNP
3	97890870	97890870	SNP	SNP
3	98297057	98297057	SNP	SNP
3	98612653	98612653	SNP	SNP
3	98727384	98727384	SNP	SNP
3	99013835	99013835	SNP	SNP
3	99489397	99489397	SNP	SNP
3	99954721	99954721	SNP	SNP
3	100742569	100742569	SNP	SNP
3	101060716	101060716	SNP	SNP
3	101220727	101220727	SNP	SNP
3	101758486	101758486	SNP	SNP
3	102240202	102240202	SNP	SNP
3	103105406	103105406	SNP	SNP
3	103106271	103106271	SNP	SNP
3	103830499	103830499	SNP	SNP
3	104029570	104029570	SNP	SNP
3	104386923	104386923	SNP	SNP
3	105208662	105208662	SNP	SNP
3	105704034	105704034	SNP	SNP
3	106104290	106104290	SNP	SNP
3	106418972	106418972	SNP	SNP
3	106926864	106926864	SNP	SNP
3	107185474	107185474	SNP	SNP
3	107708877	107708877	SNP	SNP
3	107826539	107826539	SNP	SNP
3	108456254	108456254	SNP	SNP
3	108695477	108695477	SNP	SNP
3	108961555	108961555	SNP	SNP
3	109806723	109806723	SNP	SNP
3	110108335	110108335	SNP	SNP
3	110273859	110273859	SNP	SNP
3	111040211	111040211	SNP	SNP
3	111405407	111405407	SNP	SNP
3	111530673	111530673	SNP	SNP
3	111832120	111832120	SNP	SNP
3	112114816	112114816	SNP	SNP
3	112441312	112441312	SNP	SNP
3	112840604	112840604	SNP	SNP
3	113049451	113049451	WDR52	HOTSPOT
3	113150806	113150806	SNP	SNP
3	113847108	113847108	SNP	SNP
3	114109828	114109828	SNP	SNP
3	114341380	114341380	SNP	SNP
3	115222305	115222305	SNP	SNP
3	115394293	115394293	SNP	SNP
3	116222157	116222157	SNP	SNP
3	116336036	116336036	SNP	SNP
3	116746261	116746261	SNP	SNP
3	116802560	116802560	SNP	SNP
3	117178744	117178744	SNP	SNP
3	117335421	117335421	SNP	SNP
3	117484462	117484462	SNP	SNP
3	118157897	118157897	SNP	SNP
3	118166055	118166055	SNP	SNP
3	118425462	118425462	SNP	SNP
3	119123814	119123814	SNP	SNP
3	120079033	120079033	SNP	SNP
3	120179752	120179752	SNP	SNP
3	120477158	120477158	SNP	SNP
3	121314320	121314320	SNP	SNP
3	121751531	121751531	SNP	SNP
3	121905657	121905657	SNP	SNP
3	122125052	122125052	SNP	SNP
3	122857849	122857849	SNP	SNP
3	123282681	123282681	SNP	SNP
3	123985016	123985016	SNP	SNP
3	124219712	124219712	SNP	SNP
3	124371035	124371035	SNP	SNP
3	124711095	124711095	SNP	SNP
3	124919777	124919777	SNP	SNP
3	125685322	125685322	SNP	SNP
3	125908498	125908498	SNP	SNP
3	127018539	127018539	SNP	SNP
3	128229571	128229571	SNP	SNP
3	128351054	128351054	SNP	SNP
3	130001692	130001692	SNP	SNP
3	130145445	130145445	SNP	SNP
3	130559316	130559316	SNP	SNP
3	131374802	131374802	SNP	SNP
3	131508120	131508120	SNP	SNP
3	131748507	131748507	SNP	SNP
3	131936711	131936711	SNP	SNP
3	132435823	132435823	SNP	SNP
3	132660274	132660274	SNP	SNP
3	132736382	132736382	SNP	SNP
3	133032892	133032892	SNP	SNP
3	133185834	133185834	SNP	SNP
3	134017219	134017219	SNP	SNP
3	134256013	134256013	CEP63	EXON
3	134256014	134256014	CEP63	EXON
3	134381229	134381229	SNP	SNP
3	134650449	134650449	SNP	SNP
3	134898742	134898742	SNP	SNP
3	135215875	135215875	SNP	SNP
3	135274692	135274692	SNP	SNP
3	136804986	136804986	SNP	SNP
3	136921564	136921564	SNP	SNP
3	137313055	137313055	SNP	SNP
3	137531749	137531749	SNP	SNP
3	138296968	138296968	SNP	SNP
3	138374244	138374244	PIK3CB	HOTSPOT
3	138374245	138374245	PIK3CB	HOTSPOT
3	138875254	138875254	SNP	SNP
3	138936698	138936698	SNP	SNP
3	139357093	139357093	SNP	SNP
3	139506968	139506968	SNP	SNP
3	139782290	139782290	SNP	SNP
3	140189148	140189148	SNP	SNP
3	140380757	140380757	SNP	SNP
3	140810146	140810146	SNP	SNP
3	140999276	140999276	SNP	SNP
3	141486583	141486583	SNP	SNP
3	142036520	142036520	SNP	SNP
3	142633960	142633960	SNP	SNP
3	142949068	142949068	SNP	SNP
3	143244105	143244105	SNP	SNP
3	143377573	143377573	SNP	SNP
3	143680644	143680644	SNP	SNP
3	143934999	143934999	SNP	SNP
3	144350011	144350011	SNP	SNP
3	144968864	144968864	SNP	SNP
3	145067341	145067341	SNP	SNP
3	145506580	145506580	SNP	SNP
3	145808285	145808285	SNP	SNP
3	146106142	146106142	SNP	SNP
3	146688478	146688478	SNP	SNP
3	146848161	146848161	SNP	SNP
3	147423509	147423509	SNP	SNP
3	147827080	147827080	SNP	SNP
3	148576916	148576916	SNP	SNP
3	149066126	149066126	SNP	SNP
3	149456926	149456926	SNP	SNP
3	149887574	149887574	SNP	SNP
3	150176284	150176284	TSC22D2	EXON
3	150417593	150417593	SNP	SNP
3	150968277	150968277	SNP	SNP
3	151116034	151116034	SNP	SNP
3	151470962	151470962	SNP	SNP
3	151910328	151910328	SNP	SNP
3	152805600	152805600	SNP	SNP
3	153132596	153132596	SNP	SNP
3	153557360	153557360	SNP	SNP
3	153889906	153889906	SNP	SNP
3	154902795	154902795	SNP	SNP
3	155037006	155037006	SNP	SNP
3	155310502	155310502	SNP	SNP
3	156175584	156175584	SNP	SNP
3	156239712	156239712	SNP	SNP
3	156830569	156830569	SNP	SNP
3	157316437	157316437	SNP	SNP
3	157502930	157502930	SNP	SNP
3	157574195	157574195	SNP	SNP
3	158276050	158276050	SNP	SNP
3	158350118	158350118	SNP	SNP
3	158665225	158665225	SNP	SNP
3	159013779	159013779	SNP	SNP
3	159578542	159578542	SNP	SNP
3	160255705	160255705	SNP	SNP
3	160370907	160370907	SNP	SNP
3	160883062	160883062	SNP	SNP
3	161197791	161197791	SNP	SNP
3	161709235	161709235	SNP	SNP
3	162016445	162016445	SNP	SNP
3	162750079	162750079	SNP	SNP
3	163532771	163532771	SNP	SNP
3	163746974	163746974	SNP	SNP
3	164210971	164210971	SNP	SNP
3	165158140	165158140	SNP	SNP
3	165360339	165360339	SNP	SNP
3	166045117	166045117	SNP	SNP
3	166514044	166514044	SNP	SNP
3	167000720	167000720	SNP	SNP
3	167587766	167587766	SNP	SNP
3	167799902	167799902	SNP	SNP
3	168815099	168815099	SNP	SNP
3	169197333	169197333	SNP	SNP
3	169343223	169343223	SNP	SNP
3	169723927	169723927	SNP	SNP
3	170185994	170185994	SNP	SNP
3	170274083	170274083	SNP	SNP
3	170562054	170562054	SNP	SNP
3	170970130	170970130	SNP	SNP
3	171226979	171226979	SNP	SNP
3	171380766	171380766	SNP	SNP
3	171864595	171864595	SNP	SNP
3	172057814	172057814	SNP	SNP
3	172418135	172418135	SNP	SNP
3	172609987	172609987	SNP	SNP
3	173120103	173120103	SNP	SNP
3	173441893	173441893	SNP	SNP
3	174131275	174131275	SNP	SNP
3	174225345	174225345	SNP	SNP
3	174580571	174580571	SNP	SNP
3	174844212	174844212	SNP	SNP
3	175103881	175103881	SNP	SNP
3	175669896	175669896	SNP	SNP
3	176210523	176210523	SNP	SNP
3	176613174	176613174	SNP	SNP
3	176769295	176769295	TBL1XR1	EXON
3	176981575	176981575	SNP	SNP
3	177406064	177406064	SNP	SNP
3	177433541	177433541	SNP	SNP
3	178099983	178099983	SNP	SNP
3	178323314	178323314	SNP	SNP
3	178596262	178596262	SNP	SNP
3	178916614	178916614	PIK3CA	CNA
3	178916614	178916676	PIK3CA	EXON
3	178916614	178916965	PIK3CA	EXON
3	178916614	178916967	PIK3CA	EXON
3	178917478	178917687	PIK3CA	EXON
3	178917614	178917614	PIK3CA	CNA
3	178918614	178918614	PIK3CA	CNA
3	178919078	178919328	PIK3CA	EXON
3	178919702	178919702	PIK3CA	CNA
3	178920614	178920614	PIK3CA	CNA
3	178921157	178921158	PIK3CA	CNA
3	178921332	178921577	PIK3CA	EXON
3	178922291	178922376	PIK3CA	EXON
3	178922468	178922468	PIK3CA	CNA
3	178923614	178923614	PIK3CA	CNA
3	178924664	178924664	PIK3CA	CNA
3	178925625	178925625	PIK3CA	CNA
3	178926614	178926614	PIK3CA	CNA
3	178927383	178927488	PIK3CA	EXON
3	178927614	178927614	PIK3CA	CNA
3	178927974	178928126	PIK3CA	EXON
3	178928219	178928353	PIK3CA	EXON
3	178928614	178928614	PIK3CA	CNA
3	178929620	178929620	PIK3CA	CNA
3	178930628	178930628	PIK3CA	CNA
3	178931713	178931713	PIK3CA	CNA
3	178932422	178932422	PIK3CA	CNA
[truncated: 7,786 more rows]

## Sheet: CP design targeted regions
CHR	START	STOP	GENE	TYPE
1	4131248	4131249	NA	SNP
1	5141292	5141293	NA	SNP
1	5670465	5670466	NA	SNP
1	6748128	6748129	NA	SNP
1	7773379	7773380	NA	SNP
1	9102956	9102957	NA	SNP
1	10348711	10348712	NA	SNP
1	10357172	10357242	MICROSATELLITE	MICROSATELLITE
1	10633244	10633245	NA	SNP
1	11169374	11169375	MTOR	HOTSPOT
1	11169376	11169377	MTOR	HOTSPOT
1	11184572	11184573	MTOR	HOTSPOT
1	11184573	11184574	MTOR	HOTSPOT
1	11217228	11217229	MTOR	HOTSPOT
1	11217229	11217230	MTOR	HOTSPOT
1	11217230	11217231	MTOR	HOTSPOT
1	11854456	11854457	MTHFR	SNP
1	11854475	11854476	MTHFR	SNP
1	11856377	11856378	MTHFR	SNP
1	12217851	12217852	NA	SNP
1	13932006	13932007	NA	SNP
1	14782588	14782589	NA	SNP
1	15682481	15682482	NA	SNP
1	16706074	16706075	C1orf144	SNP
1	17371684	17371685	NA	SNP
1	18138176	18138177	NA	SNP
1	18756524	18756525	NA	SNP
1	20194701	20194702	NA	SNP
1	20986077	20986078	NA	SNP
1	21688418	21688419	NA	SNP
1	23338898	23338899	NA	SNP
1	24082235	24082305	MICROSATELLITE	MICROSATELLITE
1	24405338	24405339	NA	SNP
1	24630464	24630465	NA	SNP
1	25808947	25808948	NA	SNP
1	26608872	26608873	UBXN11	HOTSPOT
1	26710798	26710799	NA	SNP
1	27087502	27087503	ARID1A	HOTSPOT
1	27100206	27100207	ARID1A	HOTSPOT
1	27106353	27106354	ARID1A	HOTSPOT
1	28212974	28212975	NA	SNP
1	29283563	29283564	NA	SNP
1	30210609	30210610	NA	SNP
1	31080611	31080612	NA	SNP
1	32017992	32017993	NA	SNP
1	33751102	33751103	NA	SNP
1	34817956	34817957	NA	SNP
1	37018639	37018640	NA	SNP
1	38035285	38035286	NA	SNP
1	38167311	38167381	MICROSATELLITE	MICROSATELLITE
1	38484631	38484701	MICROSATELLITE	MICROSATELLITE
1	38848995	38848996	NA	SNP
1	40144817	40144818	NA	SNP
1	40904756	40904757	NA	SNP
1	42082451	42082452	NA	SNP
1	43139877	43139878	NA	SNP
1	43957514	43957515	NA	SNP
1	45049457	45049458	NA	SNP
1	46400589	46400590	NA	SNP
1	46587886	46587887	NA	SNP
1	47395873	47395874	CYP4A11	HOTSPOT
1	47395874	47395875	CYP4A11	HOTSPOT
1	48411231	48411232	NA	SNP
1	49112892	49112893	NA	SNP
1	49721078	49721079	NA	SNP
1	50595995	50595996	NA	SNP
1	53203663	53203664	NA	SNP
1	53625038	53625039	NA	SNP
1	53692747	53692748	MAGOH	HOTSPOT
1	54871664	54871665	SSBP3	HOTSPOT
1	55283075	55283076	NA	SNP
1	55993009	55993010	NA	SNP
1	56946798	56946799	NA	SNP
1	58317778	58317779	NA	SNP
1	59122870	59122871	NA	SNP
1	59569828	59569829	rs3010325	SNP
1	59581965	59581966	NA	SNP
1	61025025	61025026	NA	SNP
1	62034998	62034999	NA	SNP
1	63272458	63272459	NA	SNP
1	63578063	63578064	NA	SNP
1	64660032	64660033	NA	SNP
1	66333876	66333877	NA	SNP
1	67040874	67040875	NA	SNP
1	67667290	67667291	NA	SNP
1	68631791	68631792	NA	SNP
1	70045313	70045314	NA	SNP
1	71024267	71024268	NA	SNP
1	72432316	72432317	NA	SNP
1	73311541	73311542	NA	SNP
1	74331524	74331525	NA	SNP
1	74716481	74716551	MICROSATELLITE	MICROSATELLITE
1	75015949	75015950	NA	SNP
1	75172722	75172792	MICROSATELLITE	MICROSATELLITE
1	76011291	76011292	NA	SNP
1	77226257	77226258	NA	SNP
1	77782760	77782761	NA	SNP
1	79263804	79263805	NA	SNP
1	79383714	79383784	MICROSATELLITE	MICROSATELLITE
1	79470893	79470894	ELTD1	HOTSPOT
1	79470894	79470895	ELTD1	HOTSPOT
1	79470895	79470896	ELTD1	HOTSPOT
1	79570554	79570555	NA	SNP
1	81190610	81190611	NA	SNP
1	81887291	81887292	NA	SNP
1	82754856	82754857	NA	SNP
1	84355417	84355418	NA	SNP
1	84866767	84866768	NA	SNP
1	85940104	85940105	NA	SNP
1	86917499	86917500	NA	SNP
1	88116859	88116860	NA	SNP
1	88987760	88987761	NA	SNP
1	90067352	90067353	NA	SNP
1	91314509	91314510	NA	SNP
1	91594812	91594813	NA	SNP
1	93583784	93583854	MICROSATELLITE	MICROSATELLITE
1	94194706	94194707	NA	SNP
1	94876281	94876282	NA	SNP
1	95567931	95567932	NA	SNP
1	97177086	97177087	NA	SNP
1	97547946	97547947	DPYD	SNP
1	97915613	97915614	DPYD	SNP
1	97928975	97928976	NA	SNP
1	97981342	97981343	DPYD	SNP
1	97981394	97981395	DPYD	SNP
1	98165090	98165091	DPYD	SNP
1	98348884	98348885	DPYD	SNP
1	98672307	98672308	NA	SNP
1	99962478	99962479	NA	SNP
1	100802398	100802399	NA	SNP
1	101684414	101684415	NA	SNP
1	103083830	103083831	NA	SNP
1	104747845	104747846	NA	SNP
1	105929598	105929599	NA	SNP
1	106774810	106774811	NA	SNP
1	108091848	108091849	NA	SNP
1	108713556	108713557	NA	SNP
1	109711846	109711847	NA	SNP
1	110720399	110720400	NA	SNP
1	111587462	111587463	NA	SNP
1	111957516	111957517	OVGP1	HOTSPOT
1	112659362	112659363	NA	SNP
1	114417436	114417437	NA	SNP
1	115217378	115217379	AMPD1	HOTSPOT
1	115217380	115217381	AMPD1	HOTSPOT
1	115252227	115252228	NRAS	HOTSPOT
1	115256527	115256528	NRAS	HOTSPOT
1	115256528	115256529	NRAS	HOTSPOT
1	115256529	115256530	NRAS	HOTSPOT
1	115258743	115258744	NRAS	HOTSPOT
1	115258744	115258745	NRAS	HOTSPOT
1	115258746	115258747	NRAS	HOTSPOT
1	115258747	115258748	NRAS	HOTSPOT
1	115413044	115413045	NA	SNP
1	115576481	115576482	NA	SNP
1	116808255	116808256	NA	SNP
1	118186531	118186532	NA	SNP
1	119157210	119157211	NA	SNP
1	120057245	120057246	HSD3B1	SNP
1	120309867	120309868	NA	SNP
1	120612005	120612006	NOTCH2	HOTSPOT
1	121184058	121184059	NA	SNP
1	144945736	144945737	NA	SNP
1	145676265	145676266	NA	SNP
1	146560563	146560564	NA	SNP
1	147142084	147142085	ACP6	HOTSPOT
1	147795938	147795939	NA	SNP
1	150287883	150287884	NA	SNP
1	150811793	150811794	NA	SNP
1	151384018	151384088	MICROSATELLITE	MICROSATELLITE
1	151754111	151754112	NA	SNP
1	152748926	152748927	LCE1F	HOTSPOT
1	152748927	152748928	LCE1F	HOTSPOT
1	152800030	152800031	LCE1A	HOTSPOT
1	153170937	153170938	NA	SNP
1	153362714	153362715	S100A8	HOTSPOT
1	153520172	153520173	S100A3	HOTSPOT
1	153520174	153520175	S100A3	HOTSPOT
1	153637616	153637617	NA	SNP
1	154639254	154639255	NA	SNP
1	156304781	156304782	NA	SNP
1	156897771	156897772	LRRC71	HOTSPOT
1	157337589	157337590	NA	SNP
1	157621234	157621235	NA	SNP
1	158606545	158606546	SPTA1	HOTSPOT
1	159153479	159153480	NA	SNP
1	160224699	160224700	NA	SNP
1	160886562	160886563	NA	SNP
1	161479744	161479745	FCGR2A	SNP
1	161514541	161514542	FCGR3A	SNP
1	162269021	162269022	NA	SNP
1	162896494	162896495	rs6427699	SNP
1	163160336	163160337	NA	SNP
1	163289570	163289571	rs2136241	SNP
1	163697997	163697998	NA	SNP
1	164740098	164740099	NA	SNP
1	165847488	165847489	NA	SNP
1	166620217	166620218	NA	SNP
1	167561257	167561258	NA	SNP
1	168842900	168842901	NA	SNP
1	169763012	169763082	MICROSATELLITE	MICROSATELLITE
1	170371402	170371403	NA	SNP
1	171399767	171399768	NA	SNP
1	171588101	171588102	NA	SNP
1	172577830	172577900	MICROSATELLITE	MICROSATELLITE
1	173210089	173210090	NA	SNP
1	173825691	173825692	NA	SNP
1	175272371	175272372	NA	SNP
1	175892156	175892157	NA	SNP
1	177204136	177204137	NA	SNP
1	177674472	177674473	NA	SNP
1	178637662	178637663	NA	SNP
1	179602102	179602103	NA	SNP
1	181443013	181443014	NA	SNP
1	182185359	182185360	NA	SNP
1	182712468	182712469	NA	SNP
1	183087212	183087213	LAMC1	HOTSPOT
1	183087213	183087214	LAMC1	HOTSPOT
1	184240507	184240508	NA	SNP
1	184760432	184760433	NA	SNP
1	186036397	186036398	NA	SNP
1	186986890	186986891	NA	SNP
1	187786660	187786661	NA	SNP
1	188594051	188594052	NA	SNP
1	190082855	190082856	NA	SNP
1	190769571	190769572	NA	SNP
1	192046446	192046447	NA	SNP
1	192811286	192811287	NA	SNP
1	193899102	193899103	NA	SNP
1	195393612	195393613	NA	SNP
1	196105097	196105098	NA	SNP
1	197011576	197011577	NA	SNP
1	197390845	197390846	CRB1	HOTSPOT
1	197390846	197390847	CRB1	HOTSPOT
1	197902813	197902814	NA	SNP
1	199093875	199093876	NA	SNP
1	199716973	199716974	NA	SNP
1	200080430	200080500	MICROSATELLITE	MICROSATELLITE
1	200932304	200932305	NA	SNP
1	201783681	201783682	NA	SNP
1	202845387	202845388	NA	SNP
1	203186949	203186950	CHIT1	HOTSPOT
1	203186950	203186951	CHIT1	HOTSPOT
1	204359332	204359333	NA	SNP
1	205336542	205336543	NA	SNP
1	205610773	205610774	NA	SNP
1	207049830	207049831	NA	SNP
1	207656049	207656050	NA	SNP
1	207758214	207758215	CR1	HOTSPOT
1	207758215	207758216	CR1	HOTSPOT
1	208068578	208068579	rs2259397	SNP
1	208946401	208946402	NA	SNP
1	209771676	209771677	NA	SNP
1	209879199	209879200	HSD11B1	HOTSPOT
1	209879200	209879201	HSD11B1	HOTSPOT
1	209879201	209879202	HSD11B1	HOTSPOT
1	210411232	210411302	MICROSATELLITE	MICROSATELLITE
1	211353616	211353617	NA	SNP
1	212375335	212375336	NA	SNP
1	213045185	213045186	NA	SNP
1	213772423	213772424	NA	SNP
1	215237977	215237978	NA	SNP
1	215861232	215861233	NA	SNP
1	217237997	217237998	NA	SNP
1	217780471	217780472	NA	SNP
1	219085583	219085584	NA	SNP
1	219646806	219646807	NA	SNP
1	220154625	220154695	MICROSATELLITE	MICROSATELLITE
1	221204512	221204513	NA	SNP
1	222245386	222245387	NA	SNP
1	222553901	222553902	NA	SNP
1	224338999	224339000	NA	SNP
1	224898832	224898833	NA	SNP
1	225445555	225445625	MICROSATELLITE	MICROSATELLITE
1	226166496	226166497	NA	SNP
1	226252134	226252135	H3F3A	HOTSPOT
1	226252154	226252155	H3F3A	HOTSPOT
1	226567665	226567666	PARP1	HOTSPOT
1	227418129	227418130	NA	SNP
1	227596279	227596280	NA	SNP
1	228894829	228894830	NA	SNP
1	229662867	229662937	MICROSATELLITE	MICROSATELLITE
1	230237102	230237103	NA	SNP
1	230725823	230725824	NA	SNP
1	231966861	231966862	NA	SNP
1	233387565	233387566	NA	SNP
1	233859007	233859008	NA	SNP
1	234636106	234636107	NA	SNP
1	235712786	235712787	NA	SNP
1	237423206	237423207	NA	SNP
1	237588464	237588465	NA	SNP
1	238699874	238699875	NA	SNP
1	239881925	239881926	rs891700	SNP
1	240006784	240006785	NA	SNP
1	241133559	241133560	NA	SNP
1	241555822	241555823	NA	SNP
1	242811983	242811984	NA	SNP
1	244112605	244112606	NA	SNP
1	245099877	245099878	NA	SNP
1	245837800	245837801	NA	SNP
1	245862230	245862231	KIF26B	HOTSPOT
1	245862231	245862232	KIF26B	HOTSPOT
1	246931857	246931858	NA	SNP
1	247763856	247763857	NA	SNP
2	1278035	1278036	NA	SNP
2	1856070	1856071	NA	SNP
2	1926932	1926933	MYT1L	HOTSPOT
2	2741445	2741446	NA	SNP
2	3764783	3764784	NA	SNP
2	4986982	4986983	NA	SNP
2	5989379	5989380	NA	SNP
2	6738686	6738687	NA	SNP
2	8115299	8115300	NA	SNP
2	8694232	8694233	NA	SNP
2	10094991	10094992	NA	SNP
2	10781943	10781944	NA	SNP
2	11200346	11200347	rs7564899	SNP
2	12146733	12146734	NA	SNP
2	13015427	13015428	NA	SNP
2	14362250	14362251	NA	SNP
2	14571743	14571744	NA	SNP
2	15807636	15807637	NA	SNP
2	16082316	16082317	MYCN	HOTSPOT
2	16804683	16804684	NA	SNP
2	17938508	17938537	MICROSATELLITE	MICROSATELLITE
2	17940116	17940141	MICROSATELLITE	MICROSATELLITE
2	18147892	18147893	NA	SNP
2	18956253	18956254	NA	SNP
2	19730844	19730845	NA	SNP
2	20889753	20889754	NA	SNP
2	21084331	21084332	rs4971536	SNP
2	21587224	21587225	NA	SNP
2	22922021	22922022	NA	SNP
2	24054631	24054632	NA	SNP
2	24632121	24632122	NA	SNP
2	25457241	25457242	DNMT3A	HOTSPOT
2	25457242	25457243	DNMT3A	HOTSPOT
2	25677996	25677997	NA	SNP
2	27080705	27080706	NA	SNP
2	28293298	28293299	NA	SNP
2	29100844	29100845	NA	SNP
2	29432663	29432664	ALK	HOTSPOT
2	29432664	29432665	ALK	HOTSPOT
2	29443694	29443695	ALK	HOTSPOT
2	29443695	29443696	ALK	HOTSPOT
2	29443696	29443697	ALK	HOTSPOT
2	30042216	30042217	NA	SNP
2	31256936	31256937	NA	SNP
2	31589413	31589414	NA	SNP
2	33428652	33428653	NA	SNP
2	33648963	33648964	NA	SNP
2	34956493	34956494	NA	SNP
2	35678506	35678507	NA	SNP
2	36623047	36623048	NA	SNP
2	37276959	37277029	MICROSATELLITE	MICROSATELLITE
2	38125922	38125923	NA	SNP
2	38298202	38298203	CYP1B1	SNP
2	38685812	38685813	NA	SNP
2	39281777	39281778	SOS1	HOTSPOT
2	40111378	40111379	NA	SNP
2	40879469	40879470	NA	SNP
2	41838527	41838528	NA	SNP
2	42499214	42499241	MICROSATELLITE	MICROSATELLITE
2	42903238	42903239	NA	SNP
2	43860877	43860878	NA	SNP
2	45327095	45327096	NA	SNP
2	46091457	46091458	NA	SNP
2	46558540	46558541	NA	SNP
2	47630331	47630541	MSH2	EXON
2	47630529	47630541	MSH2	EXON
2	47635540	47635694	MSH2	EXON
2	47637233	47637485	MSH2	EXON
2	47637233	47637511	MSH2	EXON
2	47639553	47639699	MSH2	EXON
2	47641408	47641557	MSH2	EXON
2	47643435	47643568	MSH2	EXON
2	47656881	47657080	MSH2	EXON
2	47672687	47672796	MSH2	EXON
2	47690170	47690293	MSH2	EXON
2	47693797	47693947	MSH2	EXON
2	47698104	47698201	MSH2	EXON
2	47702164	47702409	MSH2	EXON
2	47703506	47703710	MSH2	EXON
2	47705411	47705658	MSH2	EXON
2	47707835	47708010	MSH2	EXON
2	47709918	47710088	MSH2	EXON
2	47739442	47739573	MSH2	EXON
2	47822309	47822310	NA	SNP
2	48010373	48010609	MSH6	EXON
2	48010373	48010632	MSH6	EXON
2	48018066	48018262	MSH6	EXON
2	48018103	48018255	MSH6	EXON
2	48018103	48018262	MSH6	EXON
2	48023033	48023087	MSH6	EXON
2	48023033	48023175	MSH6	EXON
2	48023033	48023202	MSH6	EXON
2	48025750	48025766	MSH6	EXON
2	48025750	48025775	MSH6	EXON
2	48025750	48025872	MSH6	EXON
2	48025750	48028294	MSH6	EXON
2	48026029	48028294	MSH6	EXON
2	48030559	48030824	MSH6	EXON
2	48032049	48032166	MSH6	EXON
2	48032737	48032756	MICROSATELLITE	MICROSATELLITE
2	48032757	48032846	MSH6	EXON
2	48033343	48033497	MSH6	EXON
2	48033591	48033790	MSH6	EXON
2	48033918	48033999	MSH6	EXON
2	49166477	49166478	NA	SNP
2	50208786	50208787	NA	SNP
2	50525066	50525067	rs10194978	SNP
2	50851834	50851835	NA	SNP
2	51556144	51556145	NA	SNP
2	52554651	52554652	NA	SNP
2	54289780	54289781	NA	SNP
2	55345261	55345262	NA	SNP
2	56397565	56397566	NA	SNP
2	56957116	56957117	NA	SNP
2	57618445	57618446	NA	SNP
2	59042267	59042268	NA	SNP
2	60115068	60115069	NA	SNP
2	60619027	60619028	NA	SNP
2	61719470	61719471	XPO1	HOTSPOT
2	61719471	61719472	XPO1	HOTSPOT
2	62339679	62339680	NA	SNP
2	62662703	62662704	NA	SNP
2	64263529	64263530	NA	SNP
2	65006550	65006551	NA	SNP
2	66357904	66357905	NA	SNP
2	67269294	67269295	NA	SNP
2	67666132	67666133	NA	SNP
2	69318786	69318787	NA	SNP
2	69981294	69981295	NA	SNP
2	70315179	70315180	PCBP1	HOTSPOT
2	70707366	70707367	NA	SNP
2	71994679	71994680	NA	SNP
2	73374049	73374050	NA	SNP
2	74322468	74322469	NA	SNP
2	75120712	75120713	NA	SNP
2	75673717	75673718	NA	SNP
2	76895507	76895508	NA	SNP
2	77747512	77747513	NA	SNP
2	78775364	78775365	NA	SNP
2	79650238	79650239	NA	SNP
2	80814793	80814794	NA	SNP
2	82027256	82027257	NA	SNP
2	83026664	83026665	NA	SNP
2	84350014	84350015	NA	SNP
2	85420123	85420124	NA	SNP
2	86427234	86427235	NA	SNP
2	86559147	86559148	NA	SNP
2	86683505	86683575	MICROSATELLITE	MICROSATELLITE
2	88770767	88770768	NA	SNP
2	95822446	95822447	NA	SNP
2	98373005	98373006	NA	SNP
2	98409037	98409038	TMEM131	HOTSPOT
2	98961588	98961589	NA	SNP
2	99936231	99936301	MICROSATELLITE	MICROSATELLITE
2	100280197	100280198	NA	SNP
2	100980522	100980523	NA	SNP
2	101683486	101683487	NA	SNP
2	102957594	102957664	MICROSATELLITE	MICROSATELLITE
2	103342903	103342904	NA	SNP
2	103582742	103582743	NA	SNP
2	105228682	105228683	NA	SNP
2	105883950	105883951	TGFBRAP1	HOTSPOT
2	105883951	105883952	TGFBRAP1	HOTSPOT
2	105883952	105883953	TGFBRAP1	HOTSPOT
2	106195092	106195093	NA	SNP
2	106638145	106638146	NA	SNP
2	107623428	107623429	NA	SNP
2	108751049	108751050	NA	SNP
2	110329221	110329222	NA	SNP
2	110980345	110980346	NA	SNP
2	111796832	111796833	NA	SNP
2	111886176	111886202	MICROSATELLITE	MICROSATELLITE
2	112670184	112670185	NA	SNP
2	114096779	114096780	NA	SNP
2	115042533	115042534	NA	SNP
2	115848780	115848781	NA	SNP
2	116679008	116679009	NA	SNP
2	118162096	118162097	NA	SNP
2	119280793	119280794	NA	SNP
2	120265079	120265080	NA	SNP
2	121168159	121168160	NA	SNP
2	121595615	121595616	NA	SNP
2	122820359	122820360	NA	SNP
2	124034611	124034612	NA	SNP
2	125342075	125342076	NA	SNP
2	126425791	126425792	NA	SNP
2	127148458	127148459	NA	SNP
2	127947708	127947709	NA	SNP
2	128938106	128938107	NA	SNP
2	130336256	130336257	NA	SNP
2	131049334	131049335	NA	SNP
2	132312324	132312325	NA	SNP
2	133158921	133158922	NA	SNP
2	133645596	133645597	NA	SNP
2	135165604	135165605	NA	SNP
2	135602408	135602409	NA	SNP
2	135887480	135887550	MICROSATELLITE	MICROSATELLITE
2	137155849	137155850	NA	SNP
2	137928453	137928454	THSD7B	HOTSPOT
2	137928454	137928455	THSD7B	HOTSPOT
2	138334701	138334702	NA	SNP
2	138373852	138373853	THSD7B	HOTSPOT
2	138742806	138742807	NA	SNP
2	138762704	138762705	HNMT	HOTSPOT
2	138762706	138762707	HNMT	HOTSPOT
2	139780241	139780242	NA	SNP
2	140678236	140678237	NA	SNP
2	141840540	141840541	NA	SNP
2	143226378	143226379	NA	SNP
2	144403795	144403796	NA	SNP
2	145214606	145214607	NA	SNP
2	145765850	145765851	NA	SNP
2	146693555	146693556	NA	SNP
2	147841801	147841802	NA	SNP
2	148619745	148619746	NA	SNP
2	149906741	149906742	NA	SNP
2	150320593	150320663	MICROSATELLITE	MICROSATELLITE
2	150605659	150605660	NA	SNP
2	151962990	151962991	NA	SNP
2	153443888	153443889	NA	SNP
2	154414403	154414404	NA	SNP
2	155318907	155318908	NA	SNP
2	155952090	155952091	NA	SNP
2	156861021	156861022	NA	SNP
2	157642607	157642608	NA	SNP
2	158622515	158622516	ACVR1	HOTSPOT
2	158626896	158626897	ACVR1	HOTSPOT
2	158626897	158626898	ACVR1	HOTSPOT
2	159015164	159015165	NA	SNP
2	159571649	159571650	NA	SNP
2	161259684	161259685	NA	SNP
2	161661243	161661244	NA	SNP
2	162989115	162989116	NA	SNP
2	163683169	163683170	NA	SNP
2	164830465	164830466	NA	SNP
2	165716783	165716784	NA	SNP
2	167210003	167210004	NA	SNP
2	167652462	167652463	NA	SNP
2	168954775	168954776	NA	SNP
2	170010984	170010985	LRP2	SNP
2	170112097	170112098	NA	SNP
2	171433522	171433523	NA	SNP
2	172110949	172110950	NA	SNP
2	172860401	172860402	NA	SNP
2	173797621	173797622	NA	SNP
2	174840106	174840107	NA	SNP
2	175711941	175711942	NA	SNP
2	176552191	176552192	NA	SNP
2	178098798	178098799	NFE2L2	HOTSPOT
2	178098799	178098800	NFE2L2	HOTSPOT
2	178098800	178098801	NFE2L2	HOTSPOT
2	178098802	178098803	NFE2L2	HOTSPOT
2	178098803	178098804	NFE2L2	HOTSPOT
2	178098805	178098806	NFE2L2	HOTSPOT
2	178098806	178098807	NFE2L2	HOTSPOT
2	178098807	178098808	NFE2L2	HOTSPOT
2	178098808	178098809	NFE2L2	HOTSPOT
2	178098809	178098810	NFE2L2	HOTSPOT
2	178098943	178098944	NFE2L2	HOTSPOT
2	178098944	178098945	NFE2L2	HOTSPOT
2	178098952	178098953	NFE2L2	HOTSPOT
2	178098953	178098954	NFE2L2	HOTSPOT
2	178098955	178098956	NFE2L2	HOTSPOT
2	178098956	178098957	NFE2L2	HOTSPOT
2	178098958	178098959	NFE2L2	HOTSPOT
2	178098959	178098960	NFE2L2	HOTSPOT
2	178098966	178098967	NFE2L2	HOTSPOT
2	178098967	178098968	NFE2L2	HOTSPOT
2	178098968	178098969	NFE2L2	HOTSPOT
2	178149363	178149364	NA	SNP
2	179243247	179243248	NA	SNP
2	179843611	179843612	NA	SNP
2	181019808	181019809	NA	SNP
2	181825955	181825956	NA	SNP
2	183166890	183166891	NA	SNP
2	184355377	184355378	NA	SNP
2	184793799	184793800	NA	SNP
2	186342419	186342420	NA	SNP
2	186920717	186920718	NA	SNP
2	188192360	188192361	NA	SNP
2	189192534	189192535	NA	SNP
2	190352765	190352766	NA	SNP
2	191441594	191441595	NA	SNP
2	191552087	191552157	MICROSATELLITE	MICROSATELLITE
2	191566438	191566439	NA	SNP
2	193381765	193381766	NA	SNP
2	194247106	194247107	NA	SNP
2	194662879	194662880	NA	SNP
2	196343295	196343296	NA	SNP
2	197123049	197123050	NA	SNP
2	198148083	198148084	NA	SNP
2	198265475	198265476	SF3B1	HOTSPOT
2	198265476	198265477	SF3B1	HOTSPOT
2	198266610	198266611	SF3B1	HOTSPOT
2	198266832	198266833	SF3B1	HOTSPOT
2	198266833	198266834	SF3B1	HOTSPOT
2	198267359	198267360	SF3B1	HOTSPOT
2	198267360	198267361	SF3B1	HOTSPOT
2	198267480	198267481	SF3B1	HOTSPOT
2	198267482	198267483	SF3B1	HOTSPOT
2	198267483	198267484	SF3B1	HOTSPOT
2	199317134	199317135	NA	SNP
2	199666110	199666111	NA	SNP
2	201356551	201356552	NA	SNP
2	201664398	201664399	NA	SNP
2	203024743	203024744	NA	SNP
2	204143125	204143126	NA	SNP
2	205145764	205145765	NA	SNP
2	205875784	205875785	NA	SNP
2	206652299	206652300	NRP2	SNP
2	206734415	206734416	NA	SNP
2	208124592	208124593	NA	SNP
2	208796904	208796905	NA	SNP
2	209113111	209113112	IDH1	HOTSPOT
2	209113112	209113113	IDH1	HOTSPOT
2	210232465	210232466	NA	SNP
2	211404034	211404035	NA	SNP
2	211880563	211880564	NA	SNP
2	212555153	212555154	NA	SNP
2	213577415	213577416	NA	SNP
2	214599998	214599999	NA	SNP
2	215593257	215593283	MICROSATELLITE	MICROSATELLITE
2	215614501	215614526	MICROSATELLITE	MICROSATELLITE
2	215629321	215629322	NA	SNP
2	215656870	215656896	MICROSATELLITE	MICROSATELLITE
2	215657178	215657204	MICROSATELLITE	MICROSATELLITE
2	217018255	217018256	NA	SNP
2	218289356	218289357	NA	SNP
2	219234704	219234705	NA	SNP
2	219447747	219447748	RQCD1	HOTSPOT
2	219447748	219447749	RQCD1	HOTSPOT
2	219449404	219449405	RQCD1	HOTSPOT
2	219449405	219449406	RQCD1	HOTSPOT
2	219449406	219449407	RQCD1	HOTSPOT
2	220100574	220100575	ANKZF1	HOTSPOT
2	220100575	220100576	ANKZF1	HOTSPOT
2	220228370	220228371	NA	SNP
2	220439101	220439102	rs7588807	SNP
2	221019457	221019458	NA	SNP
2	221660613	221660614	NA	SNP
2	223353445	223353446	NA	SNP
2	223873653	223873654	NA	SNP
2	224839695	224839696	NA	SNP
2	225422566	225422636	MICROSATELLITE	MICROSATELLITE
2	225644799	225644800	NA	SNP
2	226939140	226939141	NA	SNP
2	227973622	227973623	NA	SNP
2	228822394	228822395	NA	SNP
2	229876288	229876289	NA	SNP
2	230924725	230924726	NA	SNP
2	231824311	231824312	NA	SNP
2	233428241	233428242	NA	SNP
2	234175705	234175706	NA	SNP
2	234590526	234590527	UGT1A1	SNP
2	234590969	234590970	UGT1A1	SNP
2	234665658	234665659	UGT1A1	SNP
2	234665781	234665782	UGT1A1	SNP
2	234668880	234668881	UGT1A1	SNP
2	234669143	234669144	UGT1A1	SNP
2	234669618	234669619	UGT1A1	SNP
2	235213973	235213974	NA	SNP
2	235715057	235715058	NA	SNP
2	237340365	237340366	NA	SNP
2	237780123	237780124	NA	SNP
2	238850522	238850523	NA	SNP
2	239241411	239241481	MICROSATELLITE	MICROSATELLITE
2	239669326	239669327	NA	SNP
2	241356796	241356797	NA	SNP
2	242092482	242092483	NA	SNP
3	1422868	1422869	NA	SNP
3	2285507	2285508	NA	SNP
3	3352712	3352713	NA	SNP
3	4312734	4312735	NA	SNP
3	4861102	4861103	NA	SNP
3	6020438	6020439	NA	SNP
3	7035177	7035178	NA	SNP
3	7585069	7585070	NA	SNP
3	9034144	9034145	NA	SNP
3	9558075	9558076	NA	SNP
3	10183762	10183763	VHL	HOTSPOT
3	10183763	10183764	VHL	HOTSPOT
3	10901958	10901959	NA	SNP
3	11749827	11749828	NA	SNP
3	12645698	12645699	RAF1	HOTSPOT
3	13045494	13045495	NA	SNP
3	13643639	13643640	NA	SNP
3	15411891	15411892	NA	SNP
3	15529542	15529543	rs1983085	SNP
3	15756004	15756075	MICROSATELLITE	MICROSATELLITE
3	16185587	16185588	NA	SNP
3	17294387	17294388	NA	SNP
3	17983097	17983098	NA	SNP
3	19449091	19449092	NA	SNP
3	20401427	20401428	NA	SNP
3	20707403	20707404	NA	SNP
3	21650536	21650537	NA	SNP
3	23150307	23150308	NA	SNP
3	24432820	24432821	NA	SNP
3	25116581	25116582	NA	SNP
3	25620232	25620233	NA	SNP
3	25668726	25668727	TOP2B	HOTSPOT
3	26688970	26688971	NA	SNP
3	27632052	27632053	NA	SNP
3	28700021	28700022	NA	SNP
3	30115113	30115114	NA	SNP
3	30126612	30126613	rs6791084	SNP
3	30691867	30691887	MICROSATELLITE	MICROSATELLITE
3	30732968	30732969	TGFBR2	HOTSPOT
3	30732969	30732970	TGFBR2	HOTSPOT
3	30803627	30803628	NA	SNP
3	32345008	32345009	NA	SNP
3	32937595	32937596	NA	SNP
3	33974171	33974172	NA	SNP
3	34903923	34903924	NA	SNP
3	36144911	36144912	NA	SNP
3	36817327	36817328	NA	SNP
3	37035039	37035154	MLH1	EXON
3	37035039	37035185	MLH1	EXON
3	37035064	37035154	MLH1	EXON
3	37038110	37038200	MLH1	EXON
3	37038115	37038115	MLH1	HOTSPOT
3	37042446	37042544	MLH1	EXON
3	37042446	37042446	MLH1	HOTSPOT
3	37042528	37042539	MLH1	EXON
3	37045892	37045965	MLH1	EXON
3	37048482	37048554	MLH1	EXON
3	37050305	37050395	MLH1	EXON
3	37050305	37050396	MLH1	EXON
3	37053311	37053353	MLH1	EXON
3	37053502	37053590	MLH1	EXON
3	37053533	37053590	MLH1	EXON
3	37053573	37053590	MLH1	EXON
3	37055923	37056035	MLH1	EXON
3	37055969	37056035	MLH1	EXON
3	37058997	37059090	MLH1	EXON
3	37061801	37061805	MLH1	EXON
3	37061801	37061954	MLH1	EXON
3	37067128	37067171	MLH1	EXON
3	37067128	37067188	MLH1	EXON
3	37067128	37067498	MLH1	EXON
3	37067467	37067498	MLH1	EXON
3	37070275	37070423	MLH1	EXON
3	37081677	37081785	MLH1	EXON
3	37083759	37083822	MLH1	EXON
3	37089010	37089174	MLH1	EXON
3	37090008	37090100	MLH1	EXON
3	37090395	37090508	MLH1	EXON
3	37091977	37091981	MLH1	EXON
3	37091977	37092028	MLH1	EXON
3	37091977	37092144	MLH1	EXON
3	37107108	37107110	MLH1	EXON
3	37832428	37832429	NA	SNP
3	38182640	38182641	MYD88	HOTSPOT
3	38909114	38909115	NA	SNP
3	39976120	39976121	NA	SNP
3	41254645	41254646	NA	SNP
3	41266096	41266097	CTNNB1	HOTSPOT
3	41266097	41266098	CTNNB1	HOTSPOT
3	41266098	41266137	CTNNB1	HOTSPOT_REGION
3	41266099	41266100	CTNNB1	HOTSPOT
3	41266100	41266101	CTNNB1	HOTSPOT
3	41266102	41266103	CTNNB1	HOTSPOT
3	41266103	41266104	CTNNB1	HOTSPOT
3	41266108	41266109	CTNNB1	HOTSPOT
3	41266109	41266110	CTNNB1	HOTSPOT
3	41266111	41266112	CTNNB1	HOTSPOT
3	41266112	41266113	CTNNB1	HOTSPOT
3	41266123	41266124	CTNNB1	HOTSPOT
3	41266124	41266125	CTNNB1	HOTSPOT
3	41266135	41266136	CTNNB1	HOTSPOT
3	41266136	41266137	CTNNB1	HOTSPOT
3	41266137	41266138	CTNNB1	HOTSPOT
3	41268765	41268766	CTNNB1	HOTSPOT
3	41274854	41274855	CTNNB1	HOTSPOT
3	41274908	41274909	CTNNB1	HOTSPOT
3	41274909	41274910	CTNNB1	HOTSPOT
3	41274910	41274911	CTNNB1	HOTSPOT
3	41275087	41275088	CTNNB1	HOTSPOT
3	42110093	42110094	NA	SNP
3	43175206	43175207	NA	SNP
3	43801894	43801895	NA	SNP
3	45198620	45198621	NA	SNP
3	45633833	45633834	NA	SNP
3	46569720	46569721	NA	SNP
3	47560862	47560863	NA	SNP
3	47618420	47618421	CSPG5	HOTSPOT
3	47618421	47618422	CSPG5	HOTSPOT
3	47618422	47618423	CSPG5	HOTSPOT
3	49412897	49412898	RHOA	HOTSPOT
3	49412898	49412899	RHOA	HOTSPOT
3	49412904	49412905	RHOA	HOTSPOT
3	49413008	49413009	RHOA	HOTSPOT
3	49413009	49413010	RHOA	HOTSPOT
3	51248197	51248198	NA	SNP
3	52238655	52238656	NA	SNP
3	52621581	52621612	MICROSATELLITE	MICROSATELLITE
3	52780508	52780509	NA	SNP
3	53883909	53883910	NA	SNP
3	54913320	54913390	MICROSATELLITE	MICROSATELLITE
3	55155777	55155778	NA	SNP
3	55943752	55943753	NA	SNP
3	56807820	56807890	MICROSATELLITE	MICROSATELLITE
3	56958357	56958358	NA	SNP
3	58218351	58218352	NA	SNP
3	59439284	59439285	NA	SNP
3	60161646	60161647	NA	SNP
3	60921706	60921707	NA	SNP
3	61750919	61750920	NA	SNP
3	62810715	62810716	NA	SNP
3	63556308	63556309	NA	SNP
3	64622840	64622841	NA	SNP
3	66038033	66038034	NA	SNP
3	66656276	66656277	NA	SNP
3	68388268	68388269	NA	SNP
3	69245536	69245537	FRMD4B	HOTSPOT
3	69245537	69245538	FRMD4B	HOTSPOT
3	69336739	69336740	NA	SNP
3	69988403	69988473	MICROSATELLITE	MICROSATELLITE
3	70080889	70080890	NA	SNP
3	70681400	70681401	NA	SNP
3	72260937	72260938	NA	SNP
3	73089584	73089585	NA	SNP
3	73751431	73751432	NA	SNP
3	74734627	74734628	NA	SNP
3	75741164	75741165	NA	SNP
3	77253191	77253192	NA	SNP
3	78288820	78288821	NA	SNP
3	78678195	78678196	NA	SNP
3	79630363	79630364	NA	SNP
3	81329666	81329667	NA	SNP
3	82389572	82389573	NA	SNP
3	83178947	83178948	NA	SNP
3	83574018	83574019	NA	SNP
3	84574490	84574491	NA	SNP
3	85789643	85789644	NA	SNP
3	86969518	86969519	NA	SNP
3	88033470	88033471	NA	SNP
3	89369855	89369856	NA	SNP
3	93912189	93912190	NA	SNP
3	94844951	94844952	NA	SNP
3	95778098	95778099	NA	SNP
3	97365073	97365074	NA	SNP
3	98284282	98284283	NA	SNP
3	98612652	98612653	NA	SNP
3	99685990	99685991	NA	SNP
3	100732027	100732028	NA	SNP
3	101705808	101705809	NA	SNP
3	102987770	102987771	NA	SNP
3	103830498	103830499	NA	SNP
3	104895564	104895565	NA	SNP
3	106017369	106017370	NA	SNP
3	106926863	106926864	NA	SNP
3	108119070	108119071	NA	SNP
3	108619119	108619120	NA	SNP
3	110146639	110146640	NA	SNP
3	111405406	111405407	NA	SNP
3	112440947	112440948	NA	SNP
3	113049450	113049451	WDR52	HOTSPOT
3	113116058	113116059	NA	SNP
3	113847107	113847108	NA	SNP
3	115441244	115441245	NA	SNP
3	116336035	116336036	NA	SNP
3	116802559	116802560	NA	SNP
3	118159264	118159265	NA	SNP
3	118947147	118947148	NA	SNP
3	120079032	120079033	NA	SNP
3	121314319	121314320	NA	SNP
3	121527869	121527939	MICROSATELLITE	MICROSATELLITE
3	122252203	122252204	NA	SNP
3	122938097	122938098	NA	SNP
3	123949528	123949529	NA	SNP
3	124456741	124456742	UMPS	SNP
3	124577289	124577290	NA	SNP
3	125920362	125920363	NA	SNP
3	127018538	127018539	NA	SNP
3	128229570	128229571	NA	SNP
3	128677187	128677188	NA	SNP
3	129687814	129687815	NA	SNP
3	130559315	130559316	NA	SNP
3	131748506	131748507	NA	SNP
3	132798626	132798627	NA	SNP
3	134109629	134109630	NA	SNP
3	134256012	134256013	CEP63	HOTSPOT
3	134256013	134256014	CEP63	HOTSPOT
3	134604236	134604237	NA	SNP
3	135723130	135723131	NA	SNP
3	136921563	136921564	NA	SNP
3	138230407	138230408	NA	SNP
3	138374243	138374244	PIK3CB	HOTSPOT
3	138374244	138374245	PIK3CB	HOTSPOT
3	139353663	139353664	NA	SNP
3	140207992	140207993	NA	SNP
3	141387270	141387271	NA	SNP
3	141589504	141589505	NA	SNP
3	142949067	142949068	NA	SNP
3	143934998	143934999	NA	SNP
3	144968863	144968864	NA	SNP
3	145819722	145819723	NA	SNP
3	146848160	146848161	NA	SNP
3	148364142	148364143	NA	SNP
3	148576915	148576916	NA	SNP
3	149887573	149887574	NA	SNP
3	150176283	150176284	TSC22D2	HOTSPOT
3	151116033	151116034	NA	SNP
3	151910327	151910328	NA	SNP
3	152760118	152760119	NA	SNP
3	153557359	153557360	NA	SNP
3	154902794	154902795	NA	SNP
3	155847715	155847716	NA	SNP
3	156830568	156830569	NA	SNP
3	158273095	158273096	NA	SNP
3	159013778	159013779	NA	SNP
3	159933125	159933126	NA	SNP
3	161170610	161170611	NA	SNP
3	161574583	161574584	NA	SNP
3	162750078	162750079	NA	SNP
3	164272310	164272311	NA	SNP
3	164771889	164771890	NA	SNP
3	166444012	166444013	NA	SNP
3	167049172	167049173	NA	SNP
3	167799901	167799902	NA	SNP
3	169197332	169197333	NA	SNP
3	170109433	170109434	NA	SNP
3	170784222	170784292	MICROSATELLITE	MICROSATELLITE
3	170966506	170966507	NA	SNP
3	171864594	171864595	NA	SNP
3	172609986	172609987	NA	SNP
3	174108541	174108542	NA	SNP
3	174580570	174580571	NA	SNP
3	175669895	175669896	NA	SNP
3	176981574	176981575	NA	SNP
3	178099982	178099983	NA	SNP
3	178916613	178916614	PIK3CA	CNA
3	178916724	178916725	PIK3CA	HOTSPOT
3	178916725	178916726	PIK3CA	HOTSPOT
3	178916853	178916854	PIK3CA	HOTSPOT
3	178916875	178916876	PIK3CA	HOTSPOT
3	178916928	178916929	PIK3CA	HOTSPOT
3	178916929	178916930	PIK3CA	HOTSPOT
3	178916943	178916944	PIK3CA	HOTSPOT
3	178916944	178916945	PIK3CA	HOTSPOT
3	178916944	178916946	PIK3CA	HOTSPOT
3	178916945	178916946	PIK3CA	HOTSPOT
3	178917477	178917478	PIK3CA	HOTSPOT
3	178917524	178917525	PIK3CA	CNA
3	178918435	178918436	PIK3CA	CNA
3	178919347	178919348	PIK3CA	CNA
3	178920258	178920259	PIK3CA	CNA
3	178921169	178921170	PIK3CA	CNA
3	178921547	178921548	PIK3CA	HOTSPOT
3	178921548	178921549	PIK3CA	HOTSPOT
3	178921550	178921551	PIK3CA	HOTSPOT
3	178921551	178921552	PIK3CA	HOTSPOT
3	178921552	178921553	PIK3CA	HOTSPOT
3	178922080	178922081	PIK3CA	CNA
3	178922362	178922363	PIK3CA	HOTSPOT
3	178922363	178922364	PIK3CA	HOTSPOT
3	178922992	178922993	PIK3CA	CNA
3	178923903	178923904	PIK3CA	CNA
3	178924814	178924815	PIK3CA	CNA
3	178925725	178925726	PIK3CA	CNA
3	178926637	178926638	PIK3CA	CNA
3	178927548	178927549	PIK3CA	CNA
3	178927979	178927980	PIK3CA	HOTSPOT
3	178928078	178928079	PIK3CA	HOTSPOT
3	178928080	178928081	PIK3CA	HOTSPOT
3	178928459	178928460	PIK3CA	CNA
3	178929428	178929429	PIK3CA	CNA
3	178930262	178930263	PIK3CA	CNA
3	178931193	178931194	PIK3CA	CNA
3	178932094	178932095	PIK3CA	CNA
3	178932968	178932969	PIK3CA	CNA
3	178934089	178934090	PIK3CA	CNA
3	178934819	178934820	PIK3CA	CNA
3	178935555	178935556	PIK3CA	CNA
3	178936081	178936082	PIK3CA	HOTSPOT
3	178936082	178936083	PIK3CA	HOTSPOT
3	178936090	178936091	PIK3CA	HOTSPOT
3	178936091	178936092	PIK3CA	HOTSPOT
3	178936092	178936093	PIK3CA	HOTSPOT
3	178936093	178936094	PIK3CA	HOTSPOT
3	178936094	178936095	PIK3CA	HOTSPOT
3	178936095	178936096	PIK3CA	HOTSPOT
3	178936660	178936661	PIK3CA	CNA
3	178937594	178937595	PIK3CA	CNA
3	178938372	178938373	PIK3CA	CNA
3	178938933	178938934	PIK3CA	HOTSPOT
3	178938934	178938935	PIK3CA	HOTSPOT
3	178939394	178939395	PIK3CA	CNA
3	178940305	178940306	PIK3CA	CNA
3	178941216	178941217	PIK3CA	CNA
3	178942127	178942128	PIK3CA	CNA
3	178943039	178943040	PIK3CA	CNA
3	178943950	178943951	PIK3CA	CNA
3	178944861	178944862	PIK3CA	CNA
3	178945772	178945773	PIK3CA	CNA
3	178946684	178946685	PIK3CA	CNA
3	178947595	178947596	PIK3CA	CNA
3	178948506	178948507	PIK3CA	CNA
3	178949410	178949411	PIK3CA	CNA
3	178950335	178950336	PIK3CA	CNA
3	178951240	178951241	PIK3CA	CNA
3	178952005	178952006	PIK3CA	HOTSPOT
3	178952006	178952007	PIK3CA	HOTSPOT
3	178952071	178952072	PIK3CA	HOTSPOT
3	178952072	178952073	PIK3CA	HOTSPOT
3	178952073	178952074	PIK3CA	HOTSPOT
3	178952074	178952075	PIK3CA	HOTSPOT
3	178952076	178952077	PIK3CA	HOTSPOT
3	178952083	178952084	PIK3CA	HOTSPOT
3	178952084	178952085	PIK3CA	HOTSPOT
3	178952085	178952086	PIK3CA	HOTSPOT
3	178952151	178952152	PIK3CA	CNA
3	179074614	179074615	NA	SNP
3	179641428	179641429	NA	SNP
3	181204101	181204102	NA	SNP
3	181638249	181638250	NA	SNP
3	181638249	181638250	rs4855056	SNP
3	183167857	183167858	NA	SNP
3	183732280	183732350	MICROSATELLITE	MICROSATELLITE
3	184173465	184173466	NA	SNP
3	184831157	184831158	NA	SNP
3	184870594	184870595	C3orf70	HOTSPOT
3	186439997	186439998	NA	SNP
3	186984517	186984518	NA	SNP
3	187798189	187798190	NA	SNP
3	188600153	188600154	NA	SNP
3	190297082	190297083	NA	SNP
3	191227295	191227296	NA	SNP
3	191551478	191551479	NA	SNP
3	193299630	193299631	NA	SNP
3	193963482	193963483	NA	SNP
3	194700919	194700920	NA	SNP
3	196426605	196426606	NA	SNP
3	196813907	196813908	NA	SNP
4	1058357	1058358	NA	SNP
4	1701316	1701317	NA	SNP
4	1730377	1730378	TACC3	HOTSPOT
4	1730379	1730380	TACC3	HOTSPOT
4	1803563	1803564	FGFR3	HOTSPOT
4	1803567	1803568	FGFR3	HOTSPOT
4	1806098	1806099	FGFR3	HOTSPOT
4	3089258	3089259	NA	SNP
4	4305656	4305657	NA	SNP
4	4606558	4606559	NA	SNP
4	5728052	5728053	NA	SNP
4	6920465	6920466	NA	SNP
4	8338414	8338415	NA	SNP
4	8569231	8569232	NA	SNP
4	9942576	9942577	NA	SNP
4	11445588	11445589	NA	SNP
4	12083990	12083991	NA	SNP
4	12963573	12963574	NA	SNP
4	13915476	13915477	NA	SNP
4	14944813	14944814	NA	SNP
4	15942801	15942802	NA	SNP
4	17448292	17448293	NA	SNP
4	17616295	17616296	MED28	HOTSPOT
4	17616297	17616298	MED28	HOTSPOT
4	18381311	18381312	NA	SNP
4	19053758	19053759	NA	SNP
4	19751187	19751188	NA	SNP
4	21287968	21287969	NA	SNP
4	22165254	22165255	NA	SNP
4	23030667	23030668	NA	SNP
4	24057265	24057266	NA	SNP
4	24694434	24694435	NA	SNP
4	25769970	25769971	NA	SNP
4	26831572	26831573	NA	SNP
4	28401029	28401030	NA	SNP
4	28588963	28588964	NA	SNP
4	29750533	29750534	NA	SNP
4	31399059	31399060	NA	SNP
4	31790179	31790180	NA	SNP
4	32621633	32621634	NA	SNP
4	34382226	34382227	NA	SNP
4	34996279	34996280	NA	SNP
4	35725997	35725998	NA	SNP
4	37001761	37001762	NA	SNP
4	38397876	38397877	NA	SNP
4	39116205	39116206	NA	SNP
4	39279637	39279707	MICROSATELLITE	MICROSATELLITE
4	40350762	40350763	NA	SNP
4	40931711	40931712	NA	SNP
4	41265262	41265263	UCHL1	HOTSPOT
4	42331578	42331579	NA	SNP
4	42871414	42871415	NA	SNP
4	43781838	43781839	NA	SNP
4	44594241	44594242	NA	SNP
4	44691761	44691831	MICROSATELLITE	MICROSATELLITE
4	44832273	44832274	rs10938367	SNP
4	46325203	46325204	NA	SNP
4	47340614	47340615	NA	SNP
4	47856923	47856993	MICROSATELLITE	MICROSATELLITE
4	47901121	47901191	MICROSATELLITE	MICROSATELLITE
4	48148434	48148435	NA	SNP
4	48884274	48884275	NA	SNP
4	53153905	53153906	NA	SNP
4	54381344	54381345	NA	SNP
4	54564071	54564072	NA	SNP
4	55563461	55563462	NA	SNP
4	55594220	55594221	KIT	HOTSPOT
4	55594222	55594223	KIT	HOTSPOT
4	56985943	56985944	NA	SNP
4	57319660	57319730	MICROSATELLITE	MICROSATELLITE
4	57885052	57885053	NA	SNP
4	58958597	58958598	NA	SNP
4	60149216	60149217	NA	SNP
4	60567814	60567815	NA	SNP
4	62048734	62048735	NA	SNP
4	62850521	62850522	NA	SNP
4	64034144	64034145	NA	SNP
4	65133337	65133338	NA	SNP
4	65801930	65801931	NA	SNP
4	67303132	67303133	NA	SNP
4	67936629	67936630	NA	SNP
4	68595367	68595368	NA	SNP
4	70432005	70432006	NA	SNP
4	71422908	71422909	NA	SNP
4	72387925	72387926	NA	SNP
4	72747207	72747208	NA	SNP
4	73858395	73858396	NA	SNP
4	74669613	74669614	NA	SNP
4	75717600	75717601	NA	SNP
4	76750355	76750356	NA	SNP
4	78073654	78073655	NA	SNP
4	79216886	79216887	NA	SNP
4	79460613	79460683	MICROSATELLITE	MICROSATELLITE
4	80352631	80352632	NA	SNP
4	80570407	80570408	NA	SNP
4	81561795	81561796	NA	SNP
4	83019395	83019396	NA	SNP
4	83651133	83651134	NA	SNP
4	84389456	84389486	MICROSATELLITE	MICROSATELLITE
4	84764239	84764240	NA	SNP
4	85560270	85560271	NA	SNP
4	87259005	87259006	NA	SNP
4	88381079	88381080	NA	SNP
4	88749700	88749701	NA	SNP
4	88986711	88986781	MICROSATELLITE	MICROSATELLITE
4	89033526	89033527	ABCG2	SNP
4	89052322	89052323	ABCG2	SNP
4	89055378	89055379	ABCG2	SNP
4	89947461	89947462	NA	SNP
4	90819785	90819786	NA	SNP
4	91694489	91694490	NA	SNP
4	92597834	92597835	NA	SNP
4	94353539	94353540	NA	SNP
4	94676315	94676316	NA	SNP
4	96407539	96407540	NA	SNP
4	97207144	97207145	NA	SNP
4	97806588	97806589	NA	SNP
4	99447432	99447433	NA	SNP
4	99573349	99573350	NA	SNP
4	101228492	101228493	NA	SNP
4	101627781	101627782	NA	SNP
4	103432973	103432974	NA	SNP
4	103730858	103730859	UBE2D3	HOTSPOT
4	103730948	103730949	UBE2D3	HOTSPOT
4	103934899	103934900	NA	SNP
4	104723874	104723875	NA	SNP
4	106249101	106249102	NA	SNP
4	106613282	106613283	INTS12	HOTSPOT
4	106621160	106621161	INTS12	HOTSPOT
4	106621161	106621162	INTS12	HOTSPOT
4	107295529	107295530	NA	SNP
4	108219999	108220000	NA	SNP
4	109375154	109375155	NA	SNP
4	109725372	109725373	NA	SNP
4	110585544	110585614	MICROSATELLITE	MICROSATELLITE
4	111041250	111041251	NA	SNP
4	112229860	112229861	NA	SNP
4	112573720	112573721	NA	SNP
4	114309282	114309283	NA	SNP
4	114742354	114742355	NA	SNP
4	116316349	116316350	NA	SNP
4	116839174	116839175	NA	SNP
4	117661536	117661537	NA	SNP
4	119317235	119317236	NA	SNP
4	119626802	119626803	METTL14	HOTSPOT
4	119666183	119666253	MICROSATELLITE	MICROSATELLITE
4	119849023	119849024	NA	SNP
4	121272794	121272795	NA	SNP
4	121793511	121793512	NA	SNP
4	122897299	122897300	NA	SNP
4	123787078	123787079	NA	SNP
4	124851509	124851510	NA	SNP
4	125864652	125864653	NA	SNP
4	126671779	126671780	NA	SNP
4	128024785	128024786	NA	SNP
4	129245326	129245327	NA	SNP
4	130083678	130083679	NA	SNP
4	130997757	130997758	NA	SNP
4	131728883	131728884	NA	SNP
4	133160015	133160016	NA	SNP
4	134203574	134203575	NA	SNP
4	134578827	134578828	NA	SNP
4	136125116	136125117	NA	SNP
4	136918594	136918595	NA	SNP
4	138335030	138335031	NA	SNP
4	139422770	139422771	NA	SNP
4	139814340	139814341	NA	SNP
4	140849521	140849522	NA	SNP
4	141872191	141872192	NA	SNP
4	142616193	142616194	NA	SNP
4	144050378	144050379	NA	SNP
4	145187644	145187645	NA	SNP
4	146133368	146133369	NA	SNP
4	147169760	147169761	NA	SNP
4	147873246	147873247	NA	SNP
4	149404835	149404836	NA	SNP
4	150000535	150000536	NA	SNP
4	151204692	151204693	NA	SNP
4	152370636	152370637	NA	SNP
4	152733476	152733477	NA	SNP
4	153244183	153244184	FBXW7	HOTSPOT
4	153244184	153244185	FBXW7	HOTSPOT
4	153247287	153247288	FBXW7	HOTSPOT
4	153247288	153247289	FBXW7	HOTSPOT
4	153247365	153247366	FBXW7	HOTSPOT
4	153247366	153247367	FBXW7	HOTSPOT
4	153249383	153249384	FBXW7	HOTSPOT
4	153249384	153249385	FBXW7	HOTSPOT
4	153251906	153251907	FBXW7	HOTSPOT
4	154218260	154218261	NA	SNP
4	155187340	155187341	NA	SNP
4	156237312	156237313	NA	SNP
4	157011922	157011923	NA	SNP
4	157821399	157821400	NA	SNP
4	158919207	158919208	NA	SNP
4	160006474	160006475	NA	SNP
4	161237210	161237211	NA	SNP
4	162396050	162396051	NA	SNP
4	163322301	163322302	NA	SNP
4	164414686	164414687	NA	SNP
4	164869538	164869539	NA	SNP
4	165616793	165616794	NA	SNP
4	166591320	166591321	NA	SNP
4	168343458	168343459	NA	SNP
4	169428545	169428546	NA	SNP
4	169595403	169595404	NA	SNP
4	170857477	170857478	NA	SNP
4	171978970	171978971	NA	SNP
4	172996892	172996893	NA	SNP
4	173929408	173929409	NA	SNP
4	174713350	174713351	NA	SNP
4	175692719	175692720	NA	SNP
4	177123418	177123419	NA	SNP
4	178313449	178313450	NA	SNP
4	179118017	179118018	NA	SNP
4	179985613	179985614	NA	SNP
4	181445379	181445380	NA	SNP
4	182295765	182295766	NA	SNP
4	182794878	182794879	NA	SNP
4	183649992	183650062	MICROSATELLITE	MICROSATELLITE
4	184290836	184290837	NA	SNP
4	184557227	184557228	NA	SNP
4	185828676	185828677	NA	SNP
4	186631387	186631388	NA	SNP
4	187934559	187934560	NA	SNP
4	189265167	189265168	NA	SNP
4	190013350	190013351	NA	SNP
5	1295235	1295236	TERT_promotor	SNP
5	1428882	1428883	NA	SNP
5	2399338	2399339	NA	SNP
5	3063464	3063465	NA	SNP
5	3760906	3760907	NA	SNP
5	5078312	5078313	NA	SNP
5	5868885	5868886	NA	SNP
5	6888509	6888510	NA	SNP
5	7695441	7695442	NA	SNP
5	7832017	7832018	C5orf49	HOTSPOT
5	9185618	9185619	NA	SNP
5	10036431	10036432	NA	SNP
5	10900032	10900033	NA	SNP
5	11870137	11870138	NA	SNP
5	11870137	11870138	rs6554653	SNP
5	13229558	13229559	NA	SNP
5	13865716	13865717	NA	SNP
5	14601007	14601077	MICROSATELLITE	MICROSATELLITE
5	14968146	14968147	NA	SNP
5	16142398	16142399	NA	SNP
5	17301302	17301303	NA	SNP
5	18306371	18306372	NA	SNP
5	19001897	19001898	NA	SNP
5	20397543	20397544	NA	SNP
5	20612669	20612670	NA	SNP
5	22119975	22119976	NA	SNP
5	22716587	22716588	NA	SNP
5	24047839	24047840	NA	SNP
5	24950759	24950760	NA	SNP
5	26250247	26250248	NA	SNP
5	26865655	26865656	NA	SNP
5	28209525	28209526	NA	SNP
5	28931967	28931968	NA	SNP
5	29927077	29927078	NA	SNP
5	31268967	31268968	NA	SNP
5	31862002	31862003	NA	SNP
5	33421279	33421280	NA	SNP
5	33636593	33636594	NA	SNP
5	34732223	34732224	NA	SNP
5	35875592	35875593	NA	SNP
5	35876391	35876392	IL7R	HOTSPOT
5	35876392	35876393	IL7R	HOTSPOT
5	36676566	36676567	NA	SNP
5	37027542	37027612	MICROSATELLITE	MICROSATELLITE
5	37788008	37788009	NA	SNP
5	39309050	39309051	NA	SNP
5	39955343	39955344	NA	SNP
5	41010430	41010431	NA	SNP
5	41149515	41149516	C6	HOTSPOT
5	41909796	41909866	MICROSATELLITE	MICROSATELLITE
5	42956695	42956696	NA	SNP
5	44318531	44318532	NA	SNP
5	44576170	44576171	NA	SNP
5	45735082	45735083	NA	SNP
5	49560858	49560859	NA	SNP
5	50055422	50055492	MICROSATELLITE	MICROSATELLITE
5	50788605	50788606	NA	SNP
5	52223349	52223350	NA	SNP
5	52848592	52848593	NA	SNP
5	53671541	53671542	NA	SNP
5	54710038	54710108	MICROSATELLITE	MICROSATELLITE
5	54904804	54904805	NA	SNP
5	55567860	55567861	NA	SNP
5	56659056	56659057	NA	SNP
5	57693408	57693409	NA	SNP
5	59202286	59202287	NA	SNP
5	59793534	59793535	NA	SNP
5	61381506	61381507	NA	SNP
5	61874585	61874655	MICROSATELLITE	MICROSATELLITE
5	62125054	62125055	NA	SNP
5	63448915	63448916	NA	SNP
5	63598076	63598077	NA	SNP
5	64851736	64851737	NA	SNP
5	64942818	64942888	MICROSATELLITE	MICROSATELLITE
5	66163508	66163509	NA	SNP
5	67307461	67307462	NA	SNP
5	67522503	67522504	PIK3R1	CNA
5	67524322	67524323	PIK3R1	CNA
5	67526140	67526141	PIK3R1	CNA
5	67527959	67527960	PIK3R1	CNA
5	67529777	67529778	PIK3R1	CNA
5	67531596	67531597	PIK3R1	CNA
5	67533415	67533416	PIK3R1	CNA
5	67535233	67535234	PIK3R1	CNA
5	67537052	67537053	PIK3R1	CNA
5	67538870	67538871	PIK3R1	CNA
5	67540689	67540690	PIK3R1	CNA
5	67542562	67542563	PIK3R1	CNA
5	67544326	67544327	PIK3R1	CNA
5	67546145	67546146	PIK3R1	CNA
5	67547963	67547964	PIK3R1	CNA
5	67549782	67549783	PIK3R1	CNA
5	67551600	67551601	PIK3R1	CNA
5	67553419	67553420	PIK3R1	CNA
5	67555238	67555239	PIK3R1	CNA
5	67557056	67557057	PIK3R1	CNA
5	67558884	67558885	PIK3R1	CNA
5	67560693	67560694	PIK3R1	CNA
5	67562512	67562513	PIK3R1	CNA
5	67564331	67564332	PIK3R1	CNA
5	67566149	67566150	PIK3R1	CNA
5	67567968	67567969	PIK3R1	CNA
5	67569786	67569787	PIK3R1	CNA
5	67571605	67571606	PIK3R1	CNA
5	67573424	67573425	PIK3R1	CNA
5	67575242	67575243	PIK3R1	CNA
5	67577061	67577062	PIK3R1	CNA
5	67578879	67578880	PIK3R1	CNA
5	67580698	67580699	PIK3R1	CNA
5	67582516	67582517	PIK3R1	CNA
5	67584335	67584336	PIK3R1	CNA
5	67586154	67586155	PIK3R1	CNA
5	67587972	67587973	PIK3R1	CNA
5	67588950	67588951	PIK3R1	HOTSPOT
5	67589137	67589138	PIK3R1	HOTSPOT
5	67589791	67589792	PIK3R1	CNA
5	67591096	67591097	PIK3R1	HOTSPOT
5	67591105	67591106	PIK3R1	HOTSPOT
5	67591609	67591610	PIK3R1	CNA
5	67593428	67593429	PIK3R1	CNA
5	68042482	68042483	NA	SNP
5	68685446	68685447	NA	SNP
5	68733697	68733698	rs2561183	SNP
5	70977996	70977997	NA	SNP
5	71690752	71690753	NA	SNP
5	73423683	73423684	NA	SNP
5	73633835	73633836	NA	SNP
5	75360333	75360334	NA	SNP
5	75718528	75718529	NA	SNP
5	76658049	76658050	NA	SNP
5	77739826	77739827	NA	SNP
5	78671693	78671763	MICROSATELLITE	MICROSATELLITE
5	79173520	79173521	NA	SNP
5	79950547	79950783	MSH3	EXON
5	79952230	79952350	MSH3	EXON
5	79960962	79961182	MSH3	EXON
5	79965916	79966128	MSH3	EXON
5	79968063	79968179	MSH3	EXON
5	79968560	79968677	MSH3	EXON
5	79970802	79970947	MSH3	EXON
5	79974746	79974912	MSH3	EXON
5	80021272	80021384	MSH3	EXON
5	80024670	80024784	MSH3	EXON
5	80037283	80037367	MSH3	EXON
5	80040325	80040434	MSH3	EXON
5	80057365	80057497	MSH3	EXON
5	80063752	80063939	MSH3	EXON
5	80064654	80064822	MSH3	EXON
5	80071513	80071577	MSH3	EXON
5	80074539	80074655	MSH3	EXON
5	80083384	80083491	MSH3	EXON
5	80088552	80088663	MSH3	EXON
5	80109403	80109560	MSH3	EXON
5	80149949	80150135	MSH3	EXON
5	80160632	80160761	MSH3	EXON
5	80168935	80169106	MSH3	EXON
5	80171570	80171681	MSH3	EXON
5	80315928	80315929	NA	SNP
5	80619533	80619534	NA	SNP
5	81718413	81718414	NA	SNP
5	82844313	82844314	NA	SNP
5	84177513	84177514	NA	SNP
5	84798661	84798662	NA	SNP
5	85551135	85551136	NA	SNP
5	87036127	87036128	NA	SNP
5	88001968	88001969	NA	SNP
5	89410848	89410849	NA	SNP
5	89679360	89679361	NA	SNP
5	91397378	91397379	NA	SNP
5	91982003	91982004	NA	SNP
5	92617814	92617815	NA	SNP
5	93742411	93742412	NA	SNP
5	94738447	94738448	NA	SNP
5	94903541	94903611	MICROSATELLITE	MICROSATELLITE
5	96007310	96007311	NA	SNP
5	97421945	97421946	NA	SNP
5	97915166	97915167	NA	SNP
5	98192083	98192084	CHD1	CNA
5	98193878	98193879	CHD1	CNA
5	98195673	98195674	CHD1	CNA
5	98197468	98197469	CHD1	CNA
5	98199263	98199264	CHD1	CNA
5	98201058	98201059	CHD1	CNA
5	98202853	98202854	CHD1	CNA
5	98204648	98204649	CHD1	CNA
5	98206443	98206444	CHD1	CNA
5	98208238	98208239	CHD1	CNA
5	98210033	98210034	CHD1	CNA
5	98211828	98211829	CHD1	CNA
5	98213623	98213624	CHD1	CNA
5	98215418	98215419	CHD1	CNA
5	98217213	98217214	CHD1	CNA
5	98219008	98219009	CHD1	CNA
5	98220803	98220804	CHD1	CNA
5	98222598	98222599	CHD1	CNA
5	98224393	98224394	CHD1	CNA
5	98226188	98226189	CHD1	CNA
5	98227984	98227985	CHD1	CNA
5	98229779	98229780	CHD1	CNA
5	98231574	98231575	CHD1	CNA
5	98233369	98233370	CHD1	CNA
5	98235164	98235165	CHD1	CNA
5	98236959	98236960	CHD1	CNA
5	98238754	98238755	CHD1	CNA
5	98240549	98240550	CHD1	CNA
5	98242344	98242345	CHD1	CNA
5	98244139	98244140	CHD1	CNA
5	98245934	98245935	CHD1	CNA
5	98247729	98247730	CHD1	CNA
5	98249524	98249525	CHD1	CNA
5	98251319	98251320	CHD1	CNA
5	98253114	98253115	CHD1	CNA
5	98254909	98254910	CHD1	CNA
5	98256704	98256705	CHD1	CNA
5	98258504	98258505	CHD1	CNA
5	98260294	98260295	CHD1	CNA
5	98262089	98262090	CHD1	CNA
5	98930715	98930716	NA	SNP
5	100073085	100073086	NA	SNP
5	100583752	100583753	NA	SNP
5	102093144	102093145	NA	SNP
5	103341861	103341862	NA	SNP
5	104198258	104198259	NA	SNP
5	105196427	105196428	NA	SNP
5	105684131	105684132	NA	SNP
5	107088709	107088710	NA	SNP
5	107867809	107867810	NA	SNP
5	108613690	108613691	NA	SNP
5	110387761	110387762	NA	SNP
5	111091086	111091087	NA	SNP
5	112016994	112016995	NA	SNP
5	112043415	112043579	APC	EXON
5	112090588	112090722	APC	EXON
5	112102023	112102107	APC	EXON
5	112102886	112103019	APC	EXON
5	112102886	112103087	APC	EXON
5	112108208	112108235	MICROSATELLITE	MICROSATELLITE
5	112111326	112111434	APC	EXON
5	112116487	112116600	APC	EXON
5	112116591	112116592	APC	HOTSPOT
5	112128142	112128143	APC	HOTSPOT
5	112128143	112128226	APC	EXON
5	112128143	112128144	APC	HOTSPOT
5	112128190	112128191	APC	HOTSPOT
5	112128191	112128192	APC	HOTSPOT
5	112136976	112137080	APC	EXON
5	112145823	112145852	APC	EXON
5	112151192	112151290	APC	EXON
5	112154663	112155041	APC	EXON
5	112157593	112157688	APC	EXON
5	112157646	112157688	APC	EXON
5	112159004	112159057	APC	EXON
5	112162805	112162944	APC	EXON
5	112162890	112162891	APC	HOTSPOT
5	112163626	112163703	APC	EXON
5	112164553	112164669	APC	EXON
5	112164615	112164616	APC	HOTSPOT
5	112170648	112170862	APC	EXON
5	112173250	112173419	APC	EXON
5	112173250	112174751	APC	EXON
5	112173250	112175205	APC	EXON
5	112173250	112179823	APC	EXON
5	112173916	112173917	APC	HOTSPOT
5	112173917	112173918	APC	HOTSPOT
5	112174094	112174095	APC	HOTSPOT
5	112174095	112174096	APC	HOTSPOT
5	112174630	112174631	APC	HOTSPOT
5	112175302	112175303	APC	HOTSPOT
5	112175422	112175423	APC	HOTSPOT
5	112175506	112175507	APC	HOTSPOT
5	112175508	112175509	APC	HOTSPOT
5	112175512	112175513	APC	HOTSPOT
5	112175575	112175576	APC	HOTSPOT
5	112175576	112175577	APC	HOTSPOT
5	112175638	112175639	APC	HOTSPOT
5	112177787	112177788	APC	HOTSPOT
5	112178266	112178267	APC	HOTSPOT
5	112346396	112346466	MICROSATELLITE	MICROSATELLITE
5	113149123	113149124	NA	SNP
5	114268178	114268179	NA	SNP
5	114817616	114817617	NA	SNP
5	116000709	116000710	NA	SNP
5	116744065	116744066	rs2560588	SNP
5	117147970	117147971	NA	SNP
5	117982045	117982046	NA	SNP
5	118996217	118996218	NA	SNP
5	119635988	119635989	NA	SNP
5	120709622	120709623	NA	SNP
5	121905827	121905828	NA	SNP
5	123192944	123192945	NA	SNP
5	123898525	123898526	NA	SNP
5	124929707	124929708	NA	SNP
5	125890558	125890559	NA	SNP
5	126679696	126679697	NA	SNP
5	128260420	128260421	NA	SNP
5	128722695	128722696	NA	SNP
5	130137813	130137814	NA	SNP
5	131353058	131353059	NA	SNP
5	132160934	132160935	SHROOM1	HOTSPOT
5	132231030	132231031	NA	SNP
5	133020311	133020312	NA	SNP
5	134424211	134424212	NA	SNP
5	134924961	134924962	NA	SNP
5	136319368	136319369	NA	SNP
5	136810103	136810104	NA	SNP
5	138132226	138132255	MICROSATELLITE	MICROSATELLITE
5	138213125	138213153	MICROSATELLITE	MICROSATELLITE
5	138258613	138258639	MICROSATELLITE	MICROSATELLITE
5	138424436	138424437	NA	SNP
5	138762997	138762998	NA	SNP
5	140237248	140237249	PCDHA10	HOTSPOT
5	140341103	140341104	NA	SNP
5	141297177	141297178	NA	SNP
5	141657244	141657245	NA	SNP
5	142626259	142626260	NA	SNP
5	144307833	144307834	NA	SNP
5	145285320	145285321	NA	SNP
5	145764393	145764394	NA	SNP
5	147181098	147181099	NA	SNP
5	147785768	147785838	MICROSATELLITE	MICROSATELLITE
5	148268909	148268910	NA	SNP
5	149327531	149327532	NA	SNP
5	149338156	149338157	rs245057	SNP
5	149685854	149685855	NA	SNP
5	150679303	150679304	NA	SNP
5	151766086	151766087	NA	SNP
5	153289424	153289425	NA	SNP
5	153919808	153919809	NA	SNP
5	155043584	155043585	NA	SNP
5	155815450	155815451	NA	SNP
5	157178218	157178219	NA	SNP
5	158044627	158044628	NA	SNP
5	158755565	158755566	NA	SNP
5	159791373	159791374	NA	SNP
5	160580259	160580260	NA	SNP
5	161624882	161624883	NA	SNP
5	162867194	162867195	NA	SNP
5	163616341	163616342	NA	SNP
5	164692815	164692816	NA	SNP
5	166252340	166252341	NA	SNP
5	167314539	167314540	NA	SNP
5	167988432	167988433	PANK3	HOTSPOT
5	168170802	168170803	NA	SNP
5	169096773	169096774	NA	SNP
5	169645235	169645236	NA	SNP
5	171246573	171246574	NA	SNP
5	172040364	172040365	NA	SNP
5	173288533	173288534	NA	SNP
5	173889497	173889498	NA	SNP
5	174558497	174558498	NA	SNP
5	175575993	175575994	NA	SNP
5	176520242	176520243	FGFR4	SNP
5	176929184	176929185	NA	SNP
5	178254791	178254792	NA	SNP
5	178974996	178974997	NA	SNP
5	179663613	179663614	NA	SNP
6	1226044	1226045	NA	SNP
6	1964498	1964499	NA	SNP
6	2738671	2738672	NA	SNP
6	3627638	3627639	NA	SNP
6	4848933	4848934	NA	SNP
6	5649699	5649700	NA	SNP
6	6870492	6870493	NA	SNP
6	8083977	8083978	NA	SNP
6	8554668	8554669	NA	SNP
6	9914293	9914294	rs9396715	SNP
6	10048850	10048851	NA	SNP
6	11179440	11179441	NA	SNP
6	12429370	12429371	NA	SNP
6	13373568	13373569	NA	SNP
6	13863732	13863733	NA	SNP
6	15136807	15136808	NA	SNP
6	16441703	16441704	NA	SNP
6	16668265	16668266	NA	SNP
6	17935327	17935328	NA	SNP
6	18130917	18130918	TPMT	SNP
6	18131011	18131012	TPMT	SNP
6	18139227	18139228	TPMT	SNP
6	18143954	18143955	TPMT	SNP
6	19399125	19399126	NA	SNP
6	20014365	20014366	NA	SNP
6	20624357	20624358	NA	SNP
6	20758774	20758844	MICROSATELLITE	MICROSATELLITE
6	21855862	21855863	NA	SNP
6	22602568	22602569	NA	SNP
6	24133701	24133702	NA	SNP
6	25245679	25245680	NA	SNP
6	25426606	25426676	MICROSATELLITE	MICROSATELLITE
6	25548287	25548288	rs441460	SNP
6	26032205	26032206	HIST1H3B	HOTSPOT
6	26032206	26032207	HIST1H3B	HOTSPOT
6	26045747	26045748	HIST1H3C	HOTSPOT
6	26113397	26113398	NA	SNP
6	26608260	26608261	NA	SNP
6	28417221	28417222	NA	SNP
6	29284517	29284518	NA	SNP
6	30349293	30349294	NA	SNP
6	30836983	30836984	NA	SNP
6	31379816	31379817	MICA	HOTSPOT
6	31618120	31618121	NA	SNP
6	31940122	31940123	STK19	HOTSPOT
6	31940124	31940125	STK19	HOTSPOT
6	32147257	32147327	MICROSATELLITE	MICROSATELLITE
6	32979608	32979609	NA	SNP
6	33905007	33905008	NA	SNP
6	34765117	34765118	NA	SNP
6	35954333	35954334	NA	SNP
6	36955887	36955888	NA	SNP
6	37572143	37572144	rs7773994	SNP
6	37596214	37596215	NA	SNP
6	38960676	38960677	NA	SNP
6	39811882	39811883	NA	SNP
6	41271127	41271128	NA	SNP
6	41852754	41852755	NA	SNP
6	42671098	42671099	NA	SNP
6	43038904	43038974	MICROSATELLITE	MICROSATELLITE
6	43403587	43403588	ABCC10	HOTSPOT
6	43403588	43403589	ABCC10	HOTSPOT
6	44440721	44440722	rs9395021	SNP
6	45098200	45098201	NA	SNP
6	45748641	45748642	NA	SNP
6	47101136	47101137	NA	SNP
6	48214811	48214812	NA	SNP
6	48728113	48728114	NA	SNP
6	49920176	49920177	rs1337823	SNP
6	50081301	50081302	NA	SNP
6	50762017	50762018	NA	SNP
6	51503563	51503633	MICROSATELLITE	MICROSATELLITE
6	51944846	51944847	NA	SNP
6	53379404	53379405	NA	SNP
6	54130795	54130865	MICROSATELLITE	MICROSATELLITE
6	54168400	54168401	NA	SNP
6	55319484	55319485	NA	SNP
6	55592963	55592964	NA	SNP
6	57205919	57205920	NA	SNP
6	57703462	57703463	NA	SNP
6	58601965	58601966	NA	SNP
6	62094327	62094328	NA	SNP
6	62682657	62682658	NA	SNP
6	63977409	63977410	NA	SNP
6	65354107	65354108	NA	SNP
6	66075479	66075480	NA	SNP
6	66112408	66112409	rs974110	SNP
6	66755073	66755074	NA	SNP
6	67566848	67566849	NA	SNP
6	68920299	68920300	NA	SNP
6	70112379	70112380	NA	SNP
6	71075145	71075146	NA	SNP
6	72213899	72213900	NA	SNP
6	72678731	72678732	RIMS1	HOTSPOT
6	72727771	72727772	NA	SNP
6	73787508	73787509	KCNQ5	HOTSPOT
6	73787509	73787510	KCNQ5	HOTSPOT
6	73899355	73899356	NA	SNP
6	74605805	74605806	NA	SNP
6	75998446	75998447	NA	SNP
6	76691775	76691776	NA	SNP
6	77843105	77843106	NA	SNP
6	79106045	79106046	NA	SNP
6	80066238	80066239	NA	SNP
6	80845988	80845989	NA	SNP
6	82391808	82391809	NA	SNP
6	82575593	82575594	NA	SNP
6	84317532	84317533	NA	SNP
6	84567049	84567050	RIPPLY2	HOTSPOT
6	85140975	85140976	NA	SNP
6	85847496	85847497	NA	SNP
6	87410023	87410024	NA	SNP
6	87911507	87911508	NA	SNP
6	88571033	88571034	NA	SNP
6	89986028	89986029	NA	SNP
6	91213008	91213009	NA	SNP
6	92061700	92061701	NA	SNP
6	93044977	93044978	NA	SNP
6	94071317	94071318	NA	SNP
6	94968717	94968718	NA	SNP
6	96108232	96108233	NA	SNP
6	97095515	97095516	NA	SNP
6	97631726	97631727	NA	SNP
6	98760917	98760918	NA	SNP
6	99664965	99664966	NA	SNP
6	99817665	99817735	MICROSATELLITE	MICROSATELLITE
6	100879650	100879651	NA	SNP
6	102001947	102001948	NA	SNP
6	103375421	103375422	NA	SNP
6	104286235	104286236	NA	SNP
6	104993999	104994000	NA	SNP
6	106013614	106013615	NA	SNP
6	106598022	106598023	NA	SNP
6	107564699	107564700	NA	SNP
6	108888592	108888593	NA	SNP
6	109822995	109822996	NA	SNP
6	110708625	110708626	NA	SNP
6	111983817	111983818	NA	SNP
6	113405556	113405557	NA	SNP
6	113990385	113990386	NA	SNP
6	114262221	114262222	HDAC2	CNA
6	114262994	114262995	HDAC2	CNA
6	114263766	114263767	HDAC2	CNA
6	114264539	114264540	HDAC2	CNA
6	114265311	114265312	HDAC2	CNA
6	114266084	114266085	HDAC2	CNA
6	114266857	114266858	HDAC2	CNA
6	114267629	114267630	HDAC2	CNA
6	114268402	114268403	HDAC2	CNA
6	114269175	114269176	HDAC2	CNA
6	114269947	114269948	HDAC2	CNA
6	114270720	114270721	HDAC2	CNA
6	114271492	114271493	HDAC2	CNA
6	114272265	114272266	HDAC2	CNA
6	114273038	114273039	HDAC2	CNA
6	114273810	114273811	HDAC2	CNA
6	114274583	114274584	HDAC2	CNA
6	114275355	114275356	HDAC2	CNA
6	114276128	114276129	HDAC2	CNA
6	114276901	114276902	HDAC2	CNA
6	114277673	114277674	HDAC2	CNA
6	114278446	114278447	HDAC2	CNA
6	114279219	114279220	HDAC2	CNA
6	114279991	114279992	HDAC2	CNA
6	114280764	114280765	HDAC2	CNA
6	114281536	114281537	HDAC2	CNA
6	114282309	114282310	HDAC2	CNA
6	114283082	114283083	HDAC2	CNA
6	114283854	114283855	HDAC2	CNA
6	114284627	114284628	HDAC2	CNA
6	114285399	114285400	HDAC2	CNA
6	114286172	114286173	HDAC2	CNA
6	114286945	114286946	HDAC2	CNA
6	114287717	114287718	HDAC2	CNA
6	114288490	114288491	HDAC2	CNA
6	114289263	114289264	HDAC2	CNA
6	114290035	114290036	HDAC2	CNA
6	114290808	114290809	HDAC2	CNA
6	114291580	114291581	HDAC2	CNA
6	114292353	114292354	HDAC2	CNA
6	114966598	114966599	NA	SNP
6	115833090	115833091	NA	SNP
6	117439929	117439930	NA	SNP
6	117864143	117864144	NA	SNP
6	118614942	118614943	NA	SNP
6	119591778	119591779	NA	SNP
6	120790346	120790347	NA	SNP
6	121902722	121902723	NA	SNP
6	123071874	123071875	NA	SNP
6	124418945	124418946	NA	SNP
6	125039941	125039942	rs1415762	SNP
6	125046274	125046275	NA	SNP
6	126165719	126165720	NA	SNP
6	127324913	127324914	NA	SNP
6	128243368	128243369	NA	SNP
6	129141325	129141326	NA	SNP
6	129915406	129915407	NA	SNP
6	131044449	131044450	NA	SNP
6	131997967	131998037	MICROSATELLITE	MICROSATELLITE
6	132447609	132447610	NA	SNP
6	132728084	132728085	NA	SNP
6	133614575	133614576	NA	SNP
6	133783488	133783489	EYA4	HOTSPOT
6	133783489	133783490	EYA4	HOTSPOT
6	135053596	135053597	NA	SNP
6	135642755	135642756	NA	SNP
6	135784312	135784313	AHI1	HOTSPOT
6	137184491	137184492	NA	SNP
6	137974449	137974450	NA	SNP
6	138818836	138818837	NA	SNP
6	140248120	140248121	NA	SNP
6	141005058	141005059	NA	SNP
6	142027492	142027493	NA	SNP
6	142691916	142691986	MICROSATELLITE	MICROSATELLITE
6	143058691	143058692	NA	SNP
6	144289689	144289690	NA	SNP
6	144851989	144851990	NA	SNP
6	145602158	145602159	NA	SNP
6	146746087	146746088	rs2268666	SNP
6	147189966	147189967	NA	SNP
6	147945345	147945346	NA	SNP
6	149273771	149273772	NA	SNP
6	149630347	149630348	NA	SNP
6	150816812	150816813	NA	SNP
6	151616290	151616291	NA	SNP
6	152163380	152163381	ESR1	SNP
6	153245758	153245759	NA	SNP
6	153864062	153864063	NA	SNP
6	155217742	155217743	NA	SNP
6	156284135	156284136	NA	SNP
6	156709082	156709083	NA	SNP
6	157495917	157495987	MICROSATELLITE	MICROSATELLITE
6	157854398	157854399	NA	SNP
6	159425706	159425707	NA	SNP
6	159881055	159881056	NA	SNP
6	160113871	160113872	SOD2	SNP
6	160670281	160670282	SLC22A2	SNP
6	161402620	161402621	NA	SNP
6	161692285	161692286	NA	SNP
6	162746265	162746266	NA	SNP
6	163719114	163719115	rs6927758	SNP
6	164238171	164238172	NA	SNP
6	165066405	165066406	NA	SNP
6	166308583	166308584	NA	SNP
6	166556332	166556333	NA	SNP
6	167558738	167558739	NA	SNP
6	169348034	169348035	NA	SNP
6	169606182	169606183	NA	SNP
7	1205665	1205666	NA	SNP
7	1787485	1787555	MICROSATELLITE	MICROSATELLITE
7	2227810	2227811	NA	SNP
7	2472308	2472309	CHST12	HOTSPOT
7	2472654	2472655	CHST12	HOTSPOT
7	3272525	3272526	NA	SNP
7	3705056	3705057	NA	SNP
7	4904808	4904809	NA	SNP
7	6013030	6013173	PMS2	EXON
7	6017219	6017388	PMS2	EXON
7	6017305	6017345	PMS2	EXON
7	6018227	6018327	PMS2	EXON
7	6022455	6022622	PMS2	EXON
7	6026390	6027251	PMS2	EXON
7	6026718	6027251	PMS2	EXON
7	6029431	6029586	PMS2	EXON
7	6031162	6031191	MICROSATELLITE	MICROSATELLITE
7	6031604	6031688	PMS2	EXON
7	6035165	6035264	PMS2	EXON
7	6036840	6036867	MICROSATELLITE	MICROSATELLITE
7	6036957	6037054	PMS2	EXON
7	6037053	6037079	MICROSATELLITE	MICROSATELLITE
7	6038614	6038644	MICROSATELLITE	MICROSATELLITE
7	6038739	6038906	PMS2	EXON
7	6042084	6042267	PMS2	EXON
7	6043321	6043423	PMS2	EXON
7	6043603	6043637	PMS2	EXON
7	6043603	6043689	PMS2	EXON
7	6045523	6045662	PMS2	EXON
7	6048628	6048650	PMS2	EXON
7	6084309	6084310	NA	SNP
7	6426891	6426892	RAC1	HOTSPOT
7	6426892	6426893	RAC1	HOTSPOT
7	6441973	6441974	RAC1	HOTSPOT
7	7355114	7355115	NA	SNP
7	7972284	7972285	NA	SNP
7	8878168	8878169	rs2189730	SNP
7	8900785	8900786	NA	SNP
7	10013932	10013933	NA	SNP
7	11246152	11246153	NA	SNP
7	12340223	12340224	NA	SNP
7	13328620	13328621	NA	SNP
7	14209219	14209220	NA	SNP
7	15173050	15173051	NA	SNP
7	15724156	15724157	NA	SNP
7	16607143	16607213	MICROSATELLITE	MICROSATELLITE
7	16847744	16847745	NA	SNP
7	17588071	17588072	NA	SNP
7	19005076	19005077	rs7802855	SNP
7	19415542	19415543	NA	SNP
7	20006414	20006415	NA	SNP
7	20883268	20883269	NA	SNP
7	21962693	21962694	NA	SNP
7	22923090	22923091	NA	SNP
7	24404512	24404513	NA	SNP
7	25363036	25363037	NA	SNP
7	25586806	25586807	NA	SNP
7	27389675	27389676	NA	SNP
7	27717715	27717716	NA	SNP
7	28766877	28766878	NA	SNP
7	30214229	30214230	NA	SNP
7	30795309	30795310	INMT	HOTSPOT
7	30795310	30795311	INMT	HOTSPOT
7	30805594	30805595	NA	SNP
7	32311671	32311672	NA	SNP
7	33054387	33054388	NT5C3A	HOTSPOT
7	33144272	33144273	NA	SNP
7	33954389	33954390	NA	SNP
7	35340997	35340998	NA	SNP
7	36079236	36079237	NA	SNP
7	37427782	37427783	NA	SNP
7	37891656	37891657	NA	SNP
7	38578010	38578011	NA	SNP
7	40424907	40424908	NA	SNP
7	41142943	41142944	NA	SNP
7	41812482	41812483	NA	SNP
7	42262901	42262971	MICROSATELLITE	MICROSATELLITE
7	43158624	43158625	NA	SNP
7	43988001	43988002	NA	SNP
7	44662872	44662873	NA	SNP
7	46172903	46172904	NA	SNP
7	46906626	46906627	NA	SNP
7	47802083	47802084	NA	SNP
7	48795135	48795136	NA	SNP
7	50270104	50270105	NA	SNP
7	50707082	50707083	NA	SNP
7	50800066	50800136	MICROSATELLITE	MICROSATELLITE
7	51098572	51098573	COBL	HOTSPOT
7	52183226	52183227	NA	SNP
7	52947718	52947719	NA	SNP
7	53702584	53702585	NA	SNP
7	54857589	54857590	NA	SNP
7	55211078	55211079	EGFR	HOTSPOT
7	55211079	55211080	EGFR	HOTSPOT
7	55221820	55221821	EGFR	HOTSPOT
7	55221821	55221822	EGFR	HOTSPOT
7	55221822	55221823	EGFR	HOTSPOT
7	55233042	55233043	EGFR	HOTSPOT
7	55241706	55241707	EGFR	HOTSPOT
7	55241707	55241708	EGFR	HOTSPOT
7	55259514	55259515	EGFR	HOTSPOT
7	55259523	55259524	EGFR	HOTSPOT
7	56200253	56200254	NA	SNP
7	57340903	57340904	NA	SNP
7	57612543	57612544	NA	SNP
7	62103377	62103378	NA	SNP
7	63442265	63442266	NA	SNP
7	63913297	63913298	NA	SNP
7	64900820	64900821	NA	SNP
7	66258079	66258080	NA	SNP
7	67173949	67173950	NA	SNP
7	68360413	68360414	NA	SNP
7	68621428	68621429	NA	SNP
7	70082088	70082089	NA	SNP
7	70676107	70676108	NA	SNP
7	71837300	71837301	NA	SNP
7	72398975	72398976	POM121	HOTSPOT
7	73198615	73198616	NA	SNP
7	73798604	73798605	NA	SNP
7	75255747	75255748	NA	SNP
7	76050131	76050132	NA	SNP
7	77314817	77314818	NA	SNP
7	77379330	77379331	RSBN1L	HOTSPOT
7	77797441	77797511	MICROSATELLITE	MICROSATELLITE
7	77885498	77885499	MAGI2	HOTSPOT
7	78066796	78066797	NA	SNP
7	79009738	79009739	NA	SNP
7	80238709	80238710	NA	SNP
7	80837390	80837391	NA	SNP
[truncated: 3,695 more rows]

## Sheet: CM design targeted regions
CHR	START	STOP	GENE	TYPE
1	59569828	59569829	rs3010325	SNP
1	162896494	162896495	rs6427699	SNP
1	163289570	163289571	rs2136241	SNP
1	208068578	208068579	rs2259397	SNP
1	239881925	239881926	rs891700	SNP
2	11200346	11200347	rs7564899	SNP
2	21084331	21084332	rs4971536	SNP
2	50525066	50525067	rs10194978	SNP
2	61719470	61719471	XPO1	HOTSPOT
2	61719471	61719472	XPO1	HOTSPOT
2	219447747	219447748	RQCD1	HOTSPOT
2	219447748	219447749	RQCD1	HOTSPOT
2	220439101	220439102	rs7588807	SNP
3	15529542	15529543	rs1983085	SNP
3	30126612	30126613	rs6791084	SNP
3	41266096	41266097	CTNNB1	HOTSPOT
3	41266097	41266098	CTNNB1	HOTSPOT
3	41266098	41266137	CTNNB1	HOTSPOT
3	41266099	41266100	CTNNB1	HOTSPOT
3	41266100	41266101	CTNNB1	HOTSPOT
3	41266111	41266112	CTNNB1	HOTSPOT
3	41266112	41266113	CTNNB1	HOTSPOT
3	41266123	41266124	CTNNB1	HOTSPOT
3	41266124	41266125	CTNNB1	HOTSPOT
3	41266135	41266136	CTNNB1	HOTSPOT
3	41266136	41266137	CTNNB1	HOTSPOT
3	41266137	41266138	CTNNB1	HOTSPOT
3	41268765	41268766	CTNNB1	HOTSPOT
3	41274908	41274909	CTNNB1	HOTSPOT
3	41274909	41274910	CTNNB1	HOTSPOT
3	41274910	41274911	CTNNB1	HOTSPOT
3	41275087	41275088	CTNNB1	HOTSPOT
3	47618420	47618421	CSPG5	HOTSPOT
3	47618421	47618422	CSPG5	HOTSPOT
3	47618422	47618423	CSPG5	HOTSPOT
3	134256012	134256013	CEP63	HOTSPOT
3	134256013	134256014	CEP63	HOTSPOT
3	178916724	178916725	PIK3CA	HOTSPOT
3	178916725	178916726	PIK3CA	HOTSPOT
3	178916853	178916854	PIK3CA	HOTSPOT
3	178916875	178916876	PIK3CA	HOTSPOT
3	178916928	178916929	PIK3CA	HOTSPOT
3	178916929	178916930	PIK3CA	HOTSPOT
3	178916943	178916944	PIK3CA	HOTSPOT
3	178916944	178916945	PIK3CA	HOTSPOT
3	178916944	178916946	PIK3CA	HOTSPOT
3	178916945	178916946	PIK3CA	HOTSPOT
3	178917477	178917478	PIK3CA	HOTSPOT
3	178921547	178921548	PIK3CA	HOTSPOT
3	178921548	178921549	PIK3CA	HOTSPOT
3	178921550	178921551	PIK3CA	HOTSPOT
3	178921551	178921552	PIK3CA	HOTSPOT
3	178921552	178921553	PIK3CA	HOTSPOT
3	178922362	178922363	PIK3CA	HOTSPOT
3	178922363	178922364	PIK3CA	HOTSPOT
3	178927979	178927980	PIK3CA	HOTSPOT
3	178928078	178928079	PIK3CA	HOTSPOT
3	178928080	178928081	PIK3CA	HOTSPOT
3	178936081	178936082	PIK3CA	HOTSPOT
3	178936082	178936083	PIK3CA	HOTSPOT
3	178936090	178936091	PIK3CA	HOTSPOT
3	178936091	178936092	PIK3CA	HOTSPOT
3	178936092	178936093	PIK3CA	HOTSPOT
3	178936093	178936094	PIK3CA	HOTSPOT
3	178936094	178936095	PIK3CA	HOTSPOT
3	178936095	178936096	PIK3CA	HOTSPOT
3	178938933	178938934	PIK3CA	HOTSPOT
3	178938934	178938935	PIK3CA	HOTSPOT
3	178952005	178952006	PIK3CA	HOTSPOT
3	178952006	178952007	PIK3CA	HOTSPOT
3	178952071	178952072	PIK3CA	HOTSPOT
3	178952072	178952073	PIK3CA	HOTSPOT
3	178952073	178952074	PIK3CA	HOTSPOT
3	178952074	178952075	PIK3CA	HOTSPOT
3	178952076	178952077	PIK3CA	HOTSPOT
3	178952083	178952084	PIK3CA	HOTSPOT
3	178952084	178952085	PIK3CA	HOTSPOT
3	178952085	178952086	PIK3CA	HOTSPOT
3	181638249	181638250	rs4855056	SNP
4	44832273	44832274	rs10938367	SNP
5	11870137	11870138	rs6554653	SNP
5	68733697	68733698	rs2561183	SNP
5	112043415	112043579	APC	EXON
5	112090588	112090722	APC	EXON
5	112102023	112102107	APC	EXON
5	112102886	112103019	APC	EXON
5	112102886	112103087	APC	EXON
5	112111326	112111434	APC	EXON
5	112116487	112116600	APC	EXON
5	112128143	112128226	APC	EXON
5	112136976	112137080	APC	EXON
5	112145823	112145852	APC	EXON
5	112151192	112151290	APC	EXON
5	112154663	112155041	APC	EXON
5	112157593	112157688	APC	EXON
5	112157646	112157688	APC	EXON
5	112159004	112159057	APC	EXON
5	112162805	112162944	APC	EXON
5	112163626	112163703	APC	EXON
5	112164553	112164669	APC	EXON
5	112170648	112170862	APC	EXON
5	112173250	112173419	APC	EXON
5	112173250	112174751	APC	EXON
5	112173250	112175205	APC	EXON
5	112173250	112179823	APC	EXON
5	112173916	112173917	APC	HOTSPOT
5	112173917	112173918	APC	HOTSPOT
5	112175638	112175639	APC	HOTSPOT
5	116744065	116744066	rs2560588	SNP
5	149338156	149338157	rs245057	SNP
6	9914293	9914294	rs9396715	SNP
6	25548287	25548288	rs441460	SNP
6	37572143	37572144	rs7773994	SNP
6	43403587	43403588	ABCC10	HOTSPOT
6	43403588	43403589	ABCC10	HOTSPOT
6	44440721	44440722	rs9395021	SNP
6	49920176	49920177	rs1337823	SNP
6	66112408	66112409	rs974110	SNP
6	72678731	72678732	RIMS1	HOTSPOT
6	125039941	125039942	rs1415762	SNP
6	146746087	146746088	rs2268666	SNP
6	163719114	163719115	rs6927758	SNP
7	8878168	8878169	rs2189730	SNP
7	19005076	19005077	rs7802855	SNP
7	72398975	72398976	POM121	HOTSPOT
7	126113334	126113335	rs7796391	SNP
7	140453131	140453132	BRAF	HOTSPOT
7	140453132	140453133	BRAF	HOTSPOT
7	140453133	140453134	BRAF	HOTSPOT
7	140453144	140453145	BRAF	HOTSPOT
7	140453145	140453146	BRAF	HOTSPOT
7	140481401	140481402	BRAF	HOTSPOT
7	140481402	140481403	BRAF	HOTSPOT
7	155734829	155734830	rs4716945	SNP
7	158043422	158043423	rs4521710	SNP
8	1033624	1033625	rs2336695	SNP
8	18153139	18153140	rs11787149	SNP
8	23538894	23539068	NKX3-1	HOTSPOT_REGION
8	36880801	36880802	rs2970636	SNP
8	38067772	38068008	BAG4	HOTSPOT
8	52732958	52732959	PCMTD1	HOTSPOT
8	52732959	52732960	PCMTD1	HOTSPOT
8	52732960	52732961	PCMTD1	HOTSPOT
8	87856461	87856462	rs10955074	SNP
8	104215465	104215466	rs1157213	SNP
9	21971118	21971119	CDKN2A	HOTSPOT
9	21971119	21971120	CDKN2A	HOTSPOT
9	35074207	35074208	FANCG	HOTSPOT
9	80293656	80293657	rs10869955	SNP
9	80537111	80537112	GNAQ	HOTSPOT
10	1511785	1511786	rs1533486	SNP
10	89624227	89624305	PTEN	EXON
10	89653782	89653866	PTEN	EXON
10	89685270	89685314	PTEN	EXON
10	89690803	89690846	PTEN	EXON
10	89692770	89693008	PTEN	EXON
10	89692903	89692904	PTEN	HOTSPOT
10	89692904	89692905	PTEN	HOTSPOT
10	89711875	89712016	PTEN	EXON
10	89717610	89717776	PTEN	EXON
10	89717671	89717672	PTEN	HOTSPOT
10	89717672	89717673	PTEN	HOTSPOT
10	89720651	89720875	PTEN	EXON
10	89725044	89725229	PTEN	EXON
10	117923224	117923225	rs4751955	SNP
11	533872	533873	HRAS	HOTSPOT
11	533873	533874	HRAS	HOTSPOT
11	533874	533875	HRAS	HOTSPOT
11	14316388	14316389	RRAS2	HOTSPOT
11	14316389	14316390	RRAS2	HOTSPOT
11	64032494	64032495	PLCB3	HOTSPOT
11	68216514	68216515	LRP5	HOTSPOT
11	68216516	68216517	LRP5	HOTSPOT
11	71949086	71949087	INPPL1	HOTSPOT
11	108218044	108218045	ATM	HOTSPOT
11	108218045	108218046	ATM	HOTSPOT
11	120563297	120563298	rs7925270	SNP
11	127718227	127718228	rs12049869	SNP
12	12042865	12042866	rs2239177	SNP
12	12870774	12871248	CDKN1B	EXON
12	12870795	12870987	CDKN1B	EXON
12	12871759	12871880	CDKN1B	EXON
12	12873999	12874141	CDKN1B	EXON
12	23769448	23769449	rs10771010	SNP
12	25398282	25398283	KRAS	HOTSPOT
12	25398283	25398284	KRAS	HOTSPOT
12	25398284	25398285	KRAS	HOTSPOT
12	28781964	28781965	rs12318959	SNP
12	57566958	57566959	LRP1	HOTSPOT
12	57566959	57566960	LRP1	HOTSPOT
12	94718553	94718554	rs7979054	SNP
12	121176676	121176677	ACADS	HOTSPOT
12	121176677	121176678	ACADS	HOTSPOT
12	130647552	130647553	FZD10	HOTSPOT
12	130648145	130648146	FZD10	HOTSPOT
12	133250288	133250289	POLE	HOTSPOT
12	133253183	133253184	POLE	HOTSPOT
12	133253184	133253185	POLE	HOTSPOT
13	43173197	43173198	rs3742257	SNP
13	48878049	48878185	RB1	EXON
13	48881416	48881542	RB1	EXON
13	48916735	48916850	RB1	EXON
13	48919216	48919335	RB1	EXON
13	48921961	48921999	RB1	EXON
13	48923092	48923159	RB1	EXON
13	48934153	48934177	RB1	EXON
13	48934153	48934263	RB1	EXON
13	48936951	48937093	RB1	EXON
13	48939030	48939107	RB1	EXON
13	48941630	48941739	RB1	EXON
13	48942663	48942740	RB1	EXON
13	48947541	48947628	RB1	EXON
13	48951054	48951170	RB1	EXON
13	48953730	48953786	RB1	EXON
13	48954189	48954220	RB1	EXON
13	48954301	48954377	RB1	EXON
13	48955383	48955579	RB1	EXON
13	49027129	49027247	RB1	EXON
13	49030340	49030485	RB1	EXON
13	49033824	49033969	RB1	EXON
13	49037867	49037971	RB1	EXON
13	49039134	49039247	RB1	EXON
13	49039341	49039504	RB1	EXON
13	49047496	49047526	RB1	EXON
13	49050837	49050979	RB1	EXON
13	49051491	49051540	RB1	EXON
13	49054134	49054207	RB1	EXON
13	95680589	95680590	rs4148542	SNP
14	24424419	24424420	DHRS4	HOTSPOT
14	25843773	25843774	rs1377935	SNP
14	31926583	31926584	DTD2	HOTSPOT
14	38060570	38061889	FOXA1	EXON
14	38060570	38061916	FOXA1	EXON
14	38063343	38063381	FOXA1	EXON
14	38064106	38064177	FOXA1	EXON
14	38724648	38724649	CLEC14A	HOTSPOT
14	38724649	38724650	CLEC14A	HOTSPOT
14	38724650	38724651	CLEC14A	HOTSPOT
14	55932918	55932919	rs946065	SNP
14	86944850	86944851	rs2153532	SNP
14	105246550	105246551	AKT1	HOTSPOT
15	33598536	33598537	rs2251110	SNP
15	43663573	43663574	TUBGCP4	HOTSPOT
15	43663574	43663575	TUBGCP4	HOTSPOT
15	66727453	66727454	MAP2K1	HOTSPOT
15	66727454	66727455	MAP2K1	HOTSPOT
15	72873081	72873082	ARIH1	HOTSPOT
15	96533456	96533457	rs4984473	SNP
15	99130112	99130113	rs6598531	SNP
16	31131664	31131665	KAT8	HOTSPOT
16	31131665	31131666	KAT8	HOTSPOT
16	82622139	82622140	rs4783229	SNP
17	7565257	7565332	TP53	EXON
17	7569524	7569562	TP53	EXON
17	7572927	7573008	TP53	EXON
17	7572967	7573008	TP53	EXON
17	7573927	7574033	TP53	EXON
17	7576537	7576584	TP53	EXON
17	7576625	7576657	TP53	EXON
17	7576853	7576905	TP53	EXON
17	7576853	7576926	TP53	EXON
17	7577019	7577155	TP53	EXON
17	7577116	7577117	TP53	HOTSPOT
17	7577117	7577118	TP53	HOTSPOT
17	7577119	7577120	TP53	HOTSPOT
17	7577120	7577121	TP53	HOTSPOT
17	7577499	7577608	TP53	EXON
17	7577535	7577608	TP53	EXON
17	7577564	7577565	TP53	HOTSPOT
17	7577565	7577566	TP53	HOTSPOT
17	7577572	7577573	TP53	HOTSPOT
17	7577573	7577574	TP53	HOTSPOT
17	7577574	7577575	TP53	HOTSPOT
17	7578177	7578289	TP53	EXON
17	7578189	7578190	TP53	HOTSPOT
17	7578190	7578191	TP53	HOTSPOT
17	7578209	7578210	TP53	HOTSPOT
17	7578210	7578211	TP53	HOTSPOT
17	7578211	7578212	TP53	HOTSPOT
17	7578371	7578533	TP53	EXON
17	7578371	7578554	TP53	EXON
17	7578392	7578393	TP53	HOTSPOT
17	7578393	7578394	TP53	HOTSPOT
17	7578394	7578395	TP53	HOTSPOT
17	7578401	7578402	TP53	HOTSPOT
17	7578402	7578403	TP53	HOTSPOT
17	7578403	7578404	TP53	HOTSPOT
17	7578434	7578554	TP53	EXON
17	7578480	7578533	TP53	EXON
17	7578506	7578507	TP53	HOTSPOT
17	7578507	7578508	TP53	HOTSPOT
17	7578508	7578509	TP53	HOTSPOT
17	7578524	7578525	TP53	HOTSPOT
17	7578525	7578526	TP53	HOTSPOT
17	7578526	7578527	TP53	HOTSPOT
17	7578547	7578554	TP53	EXON
17	7579312	7579590	TP53	EXON
17	7579700	7579721	TP53	EXON
17	7579839	7579912	TP53	EXON
17	37879657	37879658	ERBB2	HOTSPOT
17	46620495	46620496	HOXB2	HOTSPOT
17	47696421	47696448	SPOP	HOTSPOT
17	47696423	47696424	SPOP	HOTSPOT
17	47696424	47696425	SPOP	HOTSPOT
17	47696425	47696426	SPOP	HOTSPOT
17	47696429	47696430	SPOP	HOTSPOT
17	47696430	47696431	SPOP	HOTSPOT
17	47696431	47696432	SPOP	HOTSPOT
17	47696447	47696448	SPOP	HOTSPOT
17	47696466	47696467	SPOP	HOTSPOT
17	47696641	47696642	SPOP	HOTSPOT
17	47696642	47696643	SPOP	HOTSPOT
17	47696643	47696644	SPOP	HOTSPOT
17	47696687	47696688	SPOP	HOTSPOT
17	47696688	47696689	SPOP	HOTSPOT
17	68306836	68306837	rs312729	SNP
17	76993312	76993313	CANT1	HOTSPOT
18	35839364	35839365	rs1567612	SNP
18	42481984	42481985	rs11660213	SNP
18	44578793	44578794	rs2247021	SNP
18	48591887	48591888	SMAD4	HOTSPOT
18	48591888	48591889	SMAD4	HOTSPOT
18	48593404	48593405	SMAD4	HOTSPOT
18	48593405	48593406	SMAD4	HOTSPOT
18	48593406	48593407	SMAD4	HOTSPOT
18	59919897	59919898	KIAA1468	HOTSPOT
18	60586948	60586949	rs607127	SNP
18	71237269	71237270	rs1942719	SNP
19	12874529	12874530	HOOK2	HOTSPOT
19	12874530	12874531	HOOK2	HOTSPOT
19	12874531	12874532	HOOK2	HOTSPOT
19	14627499	14627500	DNAJB1	HOTSPOT
19	36037640	36037641	TMEM147	HOTSPOT
19	36037641	36037642	TMEM147	HOTSPOT
19	39697973	39697974	rs11083515	SNP
19	52715981	52715982	PPP2R1A	HOTSPOT
19	52715982	52715983	PPP2R1A	HOTSPOT
20	3209651	3209652	SLC4A11	HOTSPOT
20	33762726	33762727	PROCR	HOTSPOT
21	30440000	30440001	CCT8	HOTSPOT
21	39817545	39895925	TE_FUSION_ERG	FUSION_REGION
21	42852530	42879876	TE_FUSION_TMPRSS2	FUSION_REGION
22	50659211	50659212	TUBGCP6	HOTSPOT
X	66763874	66950461	AR_TILE	EXON_INTRON
X	66764989	66766604	AR	EXON
X	66788845	66788864	AR	EXON
X	66863098	66863249	AR	EXON
X	66900562	66900596	AR	EXON
X	66905852	66905968	AR	EXON
X	66914515	66914564	AR	EXON
X	66931244	66931531	AR	EXON
X	66937320	66937464	AR	EXON
X	66941675	66941805	AR	EXON
X	66942669	66942826	AR	EXON
X	66943528	66943559	AR	EXON
X	66943528	66943683	AR	EXON
X	70349256	70349257	MED12	HOTSPOT
X	70349257	70349258	MED12	HOTSPOT
X	70460766	70460958	ZMYM3	EXON
X	70461077	70461194	ZMYM3	EXON
X	70462020	70462274	ZMYM3	EXON
X	70462820	70462934	ZMYM3	EXON
X	70463679	70463830	ZMYM3	EXON
X	70464152	70464320	ZMYM3	EXON
X	70464173	70464320	ZMYM3	EXON
X	70464640	70464743	ZMYM3	EXON
X	70465189	70465335	ZMYM3	EXON
X	70465518	70465692	ZMYM3	EXON
X	70465836	70465948	ZMYM3	EXON
X	70466203	70466362	ZMYM3	EXON
X	70466445	70466542	ZMYM3	EXON
X	70466481	70466542	ZMYM3	EXON
X	70467195	70467360	ZMYM3	EXON
X	70467584	70467756	ZMYM3	EXON
X	70468012	70468162	ZMYM3	EXON
X	70468288	70468374	ZMYM3	EXON
X	70468536	70468651	ZMYM3	EXON
X	70468869	70469019	ZMYM3	EXON
X	70469293	70469529	ZMYM3	EXON
X	70469311	70469529	ZMYM3	EXON
X	70469442	70469529	ZMYM3	EXON
X	70469876	70470053	ZMYM3	EXON
X	70470282	70470576	ZMYM3	EXON
X	70471028	70471094	ZMYM3	EXON
X	70471028	70471100	ZMYM3	EXON
X	70471408	70471451	ZMYM3	EXON
X	70472439	70473105	ZMYM3	EXON
Y	6818290	6818291	rs768983	SNP
Y	8602517	8602518	rs3913290	SNP
Y	14850340	14850341	rs2032598	SNP
