# Supplementary material for: Cell-free DNA profiling of metastatic prostate cancer reveals microsatellite instability, structural rearrangements and clonal hematopoiesis
Source: Genome Med. 2018 Nov 21;10:85. doi: 10.1186/s13073-018-0595-5 (PMC6247769; doi:10.1186/s13073-018-0595-5)
Supplement: Supplementary file 3 — Table S2. Summary of bioinformatic tools and settings. (XLSX 13 kb) [file 13073_2018_595_MOESM3_ESM.xlsx]

## Sheet: Sheet1
Task	Tool	Version	Setting	Reference
Calling of germline variants	Freebayes	1.0.1	--min-alternate-fraction 0.01 --min-coverage 20, then filtered on QUAL > 5	Garrison and Marth 2012
Variant annotation	VEP	83	--pick --filter_common --check_alleles --check_existing --total_length --allele_number --no_escape --no_stats --everything --offline	McLaren et al. 2016
Filtering pathogenic germline variants	R + ClinVar annotation	NA	Keeping variants with: ≥12 supporting reads AND variant allele frequency ≥20% AND (annotated as pathogenic or likely pathogenic in ClinVar OR introducing a premature stop or frameshift in the coding sequence)	Landrum et al. 2014
Calling somatic point mutations	VarDict + var2vcf_paired.pl	NA	-f 0.01 -Q 10 and -P 0.9 -m 4.25 -M -f 0.01 AND (flagged as LikelySomatic OR StrongSomatic)	Lai et al. 2016
Filtering somatic point mutations	R	NA	Known gene* hotspot mutations: not filtered further + VAF ≥1%	NA
			Keeping non-hotspot variats with: ≥6 supporting reads AND variant allele fraction ≥2% AND are not observed ≥2 times in healthy donor cfDNA samples
			Variants without any effect on coding sequence were removed
Defining subclonal variants	R	NA	Variant allele frequency < 1/4 of the ctDNA fraction	Strickler et al. 2018
Copy-number alteration analysis for low-pass whole genome sequencing	qDNAseq	1.8.0	binSize=15, only using forward reads	Scheinin et al. 2014
Copy-number alteration analysis for targeted sequencing	CNVkit	0.7.9	Standard settings only	Talevich et al. 2016
Calling somatic focal amplification	R	NA	Median log-ratio at the gene exceeded control regions to the left and right (3-8Mb from gene start or end) by at least 0.5	NA
Calling somatic focal deletions	R	NA	Median log-ratio of both control regions (defined as for amplifications) exceeded that of the gene by at least 0.3	NA
Caling homozygous deletions	R	NA	No large genomic segments (≥5Mb) had a similar or lower median log-ratio	NA
			SNP allele ratio of the segment did not indicate allelic imbalance	NA
			Adjacent segments indicated hemizygous deletion or LOH	NA
Calling germline copy number deletion	R	NA	Segmented log-ratio of the normal DNA was below -0.5	NA
Calling of structural variants	svcaller	0.1.0	Standard settings only. Events are only retained if there are >= 3 reads supporting each event terminus, and if each event terminus has at least one read with mapping quality >= 19. Events are then filtered to only retain those with at least one terminus supported by split-read evidence derived from the other terminus.	De Laere et al. 2017
Identifying significant structural variants in the androgen receptor	R	NA	Structural variant did not affect exons upstream of cryptic exon 4	NA
			Structural variant affected any exon, including- and downstream of cryptic exon 4.
			Structural events removing AR exon 1 were considered to be significant
			All other events in AR were considered structural variants of unknown significance
Defining subclonal structural variants	R	NA	Allele frequency of structural event was < 0.0688 (0.275*0.25) of the ctDNA fraction	NA
Estimation of ctDNA fraction	R	NA	CtDNA was estimated from the median allele frequency of somatic point mutations with an allele frequency of at least 5%	NA
			The variant with highest variant allele frequency was copy-number adjusted and compared to the median variant allele frequency of of somatic point mutations. If discordant (+/- 0.05) the ctDNA fraction was corrected	NA
			If only low-fraction variants were detected with evident copy-number alterations, the ctDNA fraction was instead calculated from the observed difference in coverage ratio (2logR) associated with gain or loss of one copy (ctDNA fraction = ∆ratioobserved / ∆ratioexpected where the ∆ratioexpected is the difference assuming 100% tumor DNA: 1/2 for a 2N genome, 1/3 for a 3N genome, etc)	NA
			In case of only low-fraction structural variation, the average of the number of supporting reads divided by the total read depth at the two breakpoint positions was used as a conservative estimate of the ctDNA fraction	NA
Evaluation of microsatellite instability	mSINGs	NA	mSiINGSs algorithm and comparison of the number of mutations, separated into SNVs and indels	Salipante et al. 2014
			A more stringent filter for point mutations and indels was applied (≥10 supporting reads) to filter out artefact variants as intronic and synonymous variants were included	NA
			Manual inspection of CNA patterns	NA
Identifying clonal hematopoiesis	R	NA	Detection of mosaic copy number alterations in blood DNA (manual curation of potential variants, settings as for cfDNA above)	NA
	VarDict + VEP		Detection and annotation of small variants in blood DNA, compared to a merged file of all healthy donor blood samples (settings as for cfDNA above)	McLaren et al. 2016 / Lai et al. 2016
	R		Known hotspot mutations: no filtering	NA
	R		Keeping variants with: ≥6 reads AND a variant allele frequency of 2-25% affecting the coding sequence AND without indication of being SNPs (manual curation) AND without indiciation of mapping errors (manual curation)
	R		Variants detected in white blood cells that was also identified in cfDNA, using healthy donors as control, were classified as clonal hematopoiesis	NA
* AKT1, APC, AR, ATM, BRAF, CDKN2A, CTNNB1, DICER1, DNAJB1, EGFR, ERBB2, FOXA1, GNAQ, HOXB2, HRAS, IDH1, IDH2, KAT8, KDM6A, KRAS, LRP1, MAP2K1, MED12, PDGFRA, PIK3CA, PIK3CB, PIK3R1, PPP2R1A, PTEN, RAF1, SMAD4, SPOP, TP53 and XPO1
