# Supplementary material for: Cell-free DNA profiling of metastatic prostate cancer reveals microsatellite instability, structural rearrangements and clonal hematopoiesis
Source: Genome Med. 2018 Nov 21;10:85. doi: 10.1186/s13073-018-0595-5 (PMC6247769; doi:10.1186/s13073-018-0595-5)
Supplement: Supplementary file 4 — Table S3. Overview of which samples that were sequenced with which capture design. (XLSX 123 kb) [file 13073_2018_595_MOESM4_ESM.xlsx]

## Sheet: QC_TABLE
Sample donor ID	Sample ID	sampleType	Library prep kit1	Capture design or low-pass wgs2	Total number of reads	Mean target coverage	Fraction duplicates	Fold enrichment
P-AZSJ001	2015112	CFDNA	TP	CM	3636802	599.189	0.4913	6150.17
P-AZSJ001	2015112	N	TP	CP	9423657	545.545	0.3173	1721.4
P-AZSJ001	2015112	CFDNA	TP	CP	17410436	591.131	0.5682	1617.38
P-AZSJ001	2015112	CFDNA	TP	Lp-wgs	9370954	NA	0.0156	NA
P-AZSJ001	2015248	CFDNA	TP	CM	7325103	186.767	0.9173	5886.59
P-AZSJ001	2015248	CFDNA	TP	Lp-wgs	5956036	NA	0.0168	NA
P-AZSJ001	2015729	CFDNA	TP	CM	7476344	361.488	0.8254	5270.72
P-AZSJ001	2015729	CFDNA	TP	CP	15883245	384.812	0.6535	1335.72
P-AZSJ001	2015729	CFDNA	TP	Lp-wgs	7850390	NA	0.0177	NA
P-AZSJ002	2015116	CFDNA	TP	CM	7205392	259.081	0.8444	4454.76
P-AZSJ002	2015116	N	TP	CP	8849365	322.464	0.5377	1619.04
P-AZSJ002	2015116	CFDNA	TP	Lp-wgs	6110225	NA	0.0167	NA
P-AZSJ002	2015236	CFDNA	TP	CM	14201273	1059.27	0.8135	7645.36
P-AZSJ002	2015236	CFDNA	TP	Lp-wgs	4697742	NA	0.0138	NA
P-AZSJ002	2015351	CFDNA	TP	CM	10424255	1356.62	0.6435	7157.56
P-AZSJ002	2015351	CFDNA	TP	CP	32054835	775.61	0.6917	1702.4
P-AZSJ002	2015351	CFDNA	TP	Lp-wgs	5366107	NA	0.0133	NA
P-AZSJ003	2015123	CFDNA	TP	CM	6532060	261.657	0.8196	4384.36
P-AZSJ003	2015123	N	TP	CP	8831521	458.672	0.3806	1730.37
P-AZSJ003	2015123	CFDNA	TP	Lp-wgs	5964340	NA	0.016	NA
P-AZSJ003	2015245	CFDNA	TP	CM	10611727	560.71	0.8167	5485.25
P-AZSJ003	2015245	CFDNA	TP	Lp-wgs	9157189	NA	0.0169	NA
P-AZSJ004	2015209	CFDNA	TP	CM	5559949	130.937	0.8537	3046.99
P-AZSJ004	2015209	N	TP	CP	6427505	279.174	0.4585	1650.85
P-AZSJ004	2015209	CFDNA	TP	Lp-wgs	4500285	NA	0.0154	NA
P-AZSJ005	2015219	CFDNA	TP	CM	4299516	229.632	0.7932	4951.02
P-AZSJ005	2015219	N	TP	CP	4974909	290.933	0.3137	1744.49
P-AZSJ005	2015219	CFDNA	TP	Lp-wgs	6481058	NA	0.0167	NA
P-AZSJ005	2015557	CFDNA	TP	CM	6724175	357.432	0.735	3825.95
P-AZSJ005	2015557	CFDNA	TP	CP	21134439	367.392	0.7525	1350.25
P-AZSJ005	2015557	CFDNA	TP	Lp-wgs	6816314	NA	0.0172	NA
P-AZSJ006	2015220	CFDNA	TP	CM	6815464	412.73	0.762	5010.18
P-AZSJ006	2015220	CFDNA	TP	CP	16929013	403.823	0.6795	1474.97
P-AZSJ006	2015220	N	TP	CP	9443761	501.277	0.3683	1722.95
P-AZSJ006	2015220	CFDNA	TP	Lp-wgs	11993880	NA	0.0214	NA
P-AZSJ006	2015368	CFDNA	TP	CM	6755803	377.1	0.8113	5720.94
P-AZSJ006	2015368	CFDNA	TP	Lp-wgs	4678530	NA	0.0137	NA
P-AZSJ007	2015237	CFDNA	TP	CM	6276569	167.888	0.8496	3523.3
P-AZSJ007	2015237	N	TP	CP	8827825	446.85	0.3914	1713.98
P-AZSJ007	2015237	CFDNA	TP	Lp-wgs	6002895	NA	0.016	NA
P-AZSJ007	20160760	CFDNA	TP	CM	6854518	139.544	0.8853	3416.3
P-AZSJ007	20160760	CFDNA	TP	Lp-wgs	6380781	NA	0.0173	NA
P-AZSJ008	2015246	CFDNA	TP	CM	5970861	212.305	0.8305	3944.35
P-AZSJ008	2015246	N	TP	CP	2774526	173.049	0.2721	1762.05
P-AZSJ008	2015246	CFDNA	TP	Lp-wgs	5192685	NA	0.0158	NA
P-AZSJ009	2015238	CFDNA	TP	CM	6195800	226.391	0.827	4075.25
P-AZSJ009	2015238	N	TP	CP	3417102	224.481	0.2533	1826.22
P-AZSJ009	2015238	CFDNA	TP	Lp-wgs	6457240	NA	0.0185	NA
P-AZSJ009	2015537	CFDNA	TP	CM	7025231	158.528	0.8816	3712.94
P-AZSJ009	2015537	CFDNA	TP	Lp-wgs	6841787	NA	0.0204	NA
P-AZSJ010	2015292	CFDNA	TP	CM	8532373	652.012	0.675	4535.32
P-AZSJ010	2015292	N	TP	CP	3827312	265.229	0.2194	1836.74
P-AZSJ010	2015292	CFDNA	TP	CP	19797929	526.8	0.6494	1470.42
P-AZSJ010	2015292	CFDNA	TP	Lp-wgs	6279515	NA	0.0152	NA
P-AZSJ011	2015293	CFDNA	TP	CM	6498618	165.906	0.8495	3297.61
P-AZSJ011	2015293	N	TP	CP	3669467	255.795	0.2156	1840.3
P-AZSJ011	2015293	CFDNA	TP	Lp-wgs	6025681	NA	0.016	NA
P-AZSJ012	2015392	CFDNA	TP	CM	6399839	320.536	0.7274	3507.83
P-AZSJ012	2015392	N	TP	CP	3510744	264.069	0.1587	1822.17
P-AZSJ012	2015392	CFDNA	TP	CP	16146903	304.036	0.7262	1309.56
P-AZSJ012	2015392	CFDNA	TP	Lp-wgs	4873406	NA	0.0139	NA
P-AZSJ013	2015410	CFDNA	TP	CM	9294416	509.894	0.8035	5392.09
P-AZSJ013	2015410	N	TP	CP	3696875	258.002	0.2163	1834.65
P-AZSJ013	2015410	CFDNA	TP	CP	21194360	409.563	0.7297	1379.42
P-AZSJ013	2015410	CFDNA	TP	Lp-wgs	12294350	NA	0.0251	NA
P-AZSJ014	2015462	CFDNA	TP	CM	5232058	294.181	0.7707	4676.06
P-AZSJ014	2015462	N	TP	CP	3866809	273.035	0.2116	1836.09
P-AZSJ014	2015462	CFDNA	TP	CP	13493702	308.759	0.6853	1394.54
P-AZSJ014	2015462	CFDNA	TP	Lp-wgs	8638071	NA	0.0207	NA
P-AZSJ014	2015626	CFDNA	TP	CM	6503077	217.148	0.8509	4230.98
P-AZSJ014	2015626	CFDNA	TP	Lp-wgs	6369105	NA	0.0186	NA
P-AZSJ014	20160778	CFDNA	TP	CM	6117526	168.078	0.8697	4012.42
P-AZSJ014	20160778	CFDNA	TP	Lp-wgs	5705201	NA	0.0186	NA
P-AZSJ015	2015495	CFDNA	TP	CM	7073477	404.582	0.7677	4793.52
P-AZSJ015	2015495	N	TP	CP	3348382	228.369	0.2314	1833.03
P-AZSJ015	2015495	CFDNA	TP	CP	18100769	406.214	0.6889	1411.56
P-AZSJ015	2015495	CFDNA	TP	Lp-wgs	12081048	NA	0.02	NA
P-AZSJ015	2015771	CFDNA	TP	CM	6176154	177.327	0.8685	4276.47
P-AZSJ015	2015771	CFDNA	TP	Lp-wgs	5439819	NA	0.0154	NA
P-AZSJ016	2015497	CFDNA	TP	CM	6273539	389.005	0.7025	3985.76
P-AZSJ016	2015497	N	TP	CP	3232337	225.605	0.2189	1846.51
P-AZSJ016	2015497	CFDNA	TP	CP	15176686	377.422	0.6516	1370.79
P-AZSJ016	2015497	CFDNA	TP	Lp-wgs	5118550	NA	0.0142	NA
P-AZSJ016	2015787	CFDNA	TP	CM	8876449	337.347	0.8368	4451.46
P-AZSJ016	2015787	CFDNA	TP	Lp-wgs	7622505	NA	0.0186	NA
P-AZSJ016	20160914	CFDNA	TP	CM	9126084	181.686	0.874	3008.68
P-AZSJ016	20160914	CFDNA	TP	Lp-wgs	12548634	NA	0.0243	NA
P-AZSJ017	2015538	CFDNA	TP	CM	4466634	755.122	0.4937	6383.46
P-AZSJ017	2015538	N	TP	CP	7249510	406.558	0.368	1843.91
P-AZSJ017	2015538	CFDNA	TP	CP	20247004	686.095	0.5704	1629.18
P-AZSJ017	2015538	CFDNA	TP	Lp-wgs	11971047	NA	0.0192	NA
P-AZSJ017	2015731	CFDNA	TP	CM	9760567	593.563	0.8212	6664.71
P-AZSJ017	2015731	CFDNA	TP	Lp-wgs	4819708	NA	0.0143	NA
P-AZSJ017	2015869	CFDNA	TP	CM	6239668	998.088	0.5777	7321.37
P-AZSJ017	2015869	CFDNA	TP	CP	17708013	526.507	0.6296	1681.92
P-AZSJ017	2015869	CFDNA	TP	Lp-wgs	2325068	NA	0.0105	NA
P-AZSJ018	2015593	CFDNA	TP	CM	5489808	1310.92	0.4145	7929.64
P-AZSJ018	2015593	N	TP	CP	7646608	449.705	0.339	1845.04
P-AZSJ018	2015593	CFDNA	TP	CP	19124587	720.661	0.5216	1695.63
P-AZSJ018	2015593	CFDNA	TP	Lp-wgs	5690881	NA	0.0132	NA
P-AZSJ018	2015818	CFDNA	TP	CM	3232634	458.506	0.3433	4226.09
P-AZSJ018	2015818	CFDNA	TP	CP	7489590	224.543	0.4454	1067.21
P-AZSJ018	2015818	CFDNA	TP	Lp-wgs	1763448	NA	0.03	NA
P-AZSJ019	2015733	CFDNA	TP	CM	8286131	468.837	0.7926	5396.68
P-AZSJ019	2015733	CFDNA	TP	CP	18647083	380.49	0.7162	1416.79
P-AZSJ019	2015733	N	TP	CP	8489559	462.81	0.3828	1835.48
P-AZSJ019	2015733	CFDNA	TP	Lp-wgs	11507211	NA	0.0211	NA
P-AZSJ019	20160346	CFDNA	TP	CM	10798214	267.356	0.8975	4830.59
P-AZSJ019	20160346	CFDNA	TP	CP	11158866	232.416	0.6846	1299.18
P-AZSJ019	20160346	CFDNA	TP	Lp-wgs	13438600	NA	0.0234	NA
P-AZSJ020	2015734	CFDNA	TP	CM	7260075	509.003	0.6884	4382.36
P-AZSJ020	2015734	N	TP	CP	6112404	309.106	0.4164	1790.22
P-AZSJ020	2015734	CFDNA	TP	CP	17509931	417.581	0.6754	1434.26
P-AZSJ020	2015734	CFDNA	TP	Lp-wgs	5282813	NA	0.015	NA
P-AZSJ020	20160377	CFDNA	TP	CM	4176734	268.495	0.6976	4127.31
P-AZSJ020	20160377	CFDNA	TP	CP	19868859	273.096	0.7642	1130.09
P-AZSJ020	20160377	CFDNA	TP	Lp-wgs	12693656	NA	0.024	NA
P-AZSJ021	2015767	CFDNA	TP	CM	3428150	183.712	0.7719	4490.03
P-AZSJ021	2015767	N	TP	CP	4647482	278.076	0.3326	1853.16
P-AZSJ021	2015767	CFDNA	TP	Lp-wgs	5706333	NA	0.0179	NA
P-AZSJ021	2015932	CFDNA	TP	CM	6919854	257.941	0.8417	4494.21
P-AZSJ021	2015932	CFDNA	TP	Lp-wgs	5068904	NA	0.0169	NA
P-AZSJ021	20170160	CFDNA	TP	CM	9937391	315.947	0.8802	5038.63
P-AZSJ021	20170160	CFDNA	TP	CP	11681179	273.21	0.6463	1228.86
P-AZSJ021	20170160	CFDNA	TP	Lp-wgs	13247462	NA	0.027	NA
P-AZSJ022	2015868	CFDNA	TP	CM	6568165	418.119	0.7563	5051.85
P-AZSJ022	2015868	CFDNA	TP	CP	16626181	394.377	0.6731	1411.33
P-AZSJ022	2015868	N	TP	CP	7817738	415.752	0.3957	1824
P-AZSJ022	2015868	CFDNA	TP	Lp-wgs	12252829	NA	0.0217	NA
P-AZSJ022	20160057	CFDNA	TP	CM	9926888	369.071	0.8512	4743.24
P-AZSJ022	20160057	CFDNA	TP	Lp-wgs	7320211	NA	0.0193	NA
P-AZSJ022	20160238	CFDNA	TP	CM	9523028	134.694	0.9009	2754.68
P-AZSJ022	20160238	CFDNA	TP	Lp-wgs	12815773	NA	0.0263	NA
P-AZSJ023	20160025	CFDNA	TP	CM	11045893	288.514	0.8303	2987.3
P-AZSJ023	20160025	CFDNA	TP	CP	17291205	279.416	0.728	1147.79
P-AZSJ023	20160025	N	TP	CP	7380253	391.401	0.3968	1820.83
P-AZSJ023	20160025	CFDNA	TP	Lp-wgs	6878038	NA	0.0163	NA
P-AZSJ023	20160246	CFDNA	TP	CM	7847004	307.978	0.8393	4663
P-AZSJ023	20160246	CFDNA	TP	Lp-wgs	7538602	NA	0.0202	NA
P-AZSJ025	20160071	CFDNA	TP	CM	3410250	204.084	0.7555	4714.04
P-AZSJ025	20160071	N	TP	CP	9133882	489.686	0.3767	1805.1
P-AZSJ025	20160071	CFDNA	TP	Lp-wgs	4912882	NA	0.0149	NA
P-AZSJ026	20160097	CFDNA	TP	CM	4777828	154.25	0.8365	3818.55
P-AZSJ026	20160097	N	TP	CP	10077940	516.086	0.4015	1798.07
P-AZSJ026	20160097	CFDNA	TP	Lp-wgs	5422825	NA	0.0162	NA
P-AZSJ027	20160197	CFDNA	TP	CM	3765082	128.317	0.8077	3460.64
P-AZSJ027	20160197	N	TP	CP	9550020	510.716	0.3817	1815.28
P-AZSJ027	20160197	CFDNA	TP	Lp-wgs	6000875	NA	0.0147	NA
P-AZSJ028	20160221	CFDNA	TP	CM	7295263	286.075	0.772	3363.17
P-AZSJ028	20160221	CFDNA	TP	CP	10043306	222.468	0.6621	1276.38
P-AZSJ028	20160221	N	TP	CP	9038174	362.109	0.5146	1745.8
P-AZSJ028	20160221	CFDNA	TP	Lp-wgs	7073562	NA	0.0164	NA
P-AZSJ028	20160362	CFDNA	TP	CM	11326601	357.828	0.8901	5559.77
P-AZSJ028	20160362	CFDNA	TP	Lp-wgs	7342184	NA	0.0185	NA
P-AZSJ028	20160433	CFDNA	TP	CM	11748897	247.49	0.8905	3734.71
P-AZSJ028	20160433	CFDNA	TP	Lp-wgs	12846066	NA	0.024	NA
P-AZSJ029	20160245	CFDNA	TP	CM	7889562	509.348	0.7261	4522.22
P-AZSJ029	20160245	CFDNA	TP	CP	15633204	347.925	0.6882	1361.6
P-AZSJ029	20160245	N	TP	CP	8773019	488.394	0.3528	1807.14
P-AZSJ029	20160245	CFDNA	TP	Lp-wgs	5218677	NA	0.0162	NA
P-AZSJ029	20160372	CFDNA	TP	CM	19325951	1428.45	0.8011	7242.88
P-AZSJ029	20160372	CFDNA	TP	Lp-wgs	12014956	NA	0.0222	NA
P-AZSJ030	20160291	CFDNA	TP	CM	9387012	208.196	0.8469	2776.28
P-AZSJ030	20160291	CFDNA	TP	CP	15764629	209.592	0.7632	1061.48
P-AZSJ030	20160291	N	TP	CP	10094771	513.852	0.4074	1767.93
P-AZSJ030	20160291	CFDNA	TP	Lp-wgs	4986410	NA	0.0156	NA
P-AZSJ030	20160469	CFDNA	TP	CM	8283944	351.542	0.8184	4356.99
P-AZSJ030	20160469	CFDNA	TP	Lp-wgs	4845752	NA	0.0144	NA
P-AZSJ031	20160322	CFDNA	TP	CM	2506091	513.365	0.3807	6300.26
P-AZSJ031	20160322	N	TP	CP	9334232	416.809	0.4688	1762.75
P-AZSJ031	20160322	CFDNA	TP	CP	14619880	500.682	0.5286	1528.36
P-AZSJ031	20160322	CFDNA	TP	Lp-wgs	5058306	NA	0.0143	NA
P-AZSJ031	20160518	CFDNA	TP	CM	8134840	225.475	0.8836	4629.67
P-AZSJ031	20160518	CFDNA	TP	Lp-wgs	6949187	NA	0.0191	NA
P-AZSJ032	20160323	CFDNA	TP	CM	6138122	285.377	0.7609	3749.18
P-AZSJ032	20160323	CFDNA	TP	CP	8918460	229.863	0.6306	1343.8
P-AZSJ032	20160323	N	TP	CP	8042827	379.346	0.4401	1770.72
P-AZSJ032	20160323	CFDNA	TP	Lp-wgs	6319287	NA	0.0147	NA
P-AZSJ032	20160746	CFDNA	TP	CM	9114433	302.787	0.8731	5061.43
P-AZSJ032	20160746	CFDNA	TP	CP	11235215	288.553	0.627	1315.42
P-AZSJ032	20160746	CFDNA	TP	Lp-wgs	14351600	NA	0.023	NA
P-AZSJ033	20160338	CFDNA	TP	CM	3726855	124.667	0.8058	3326.94
P-AZSJ033	20160338	N	TP	CP	7571940	421.561	0.3606	1825.84
P-AZSJ033	20160338	CFDNA	TP	Lp-wgs	5569163	NA	0.0156	NA
P-AZSJ034	20160378	CFDNA	TP	CM	4758849	211.258	0.8205	4752.79
P-AZSJ034	20160378	N	TP	CP	8823644	481.674	0.3695	1828.39
P-AZSJ034	20160378	CFDNA	TP	Lp-wgs	5474622	NA	0.0168	NA
P-AZSJ035	20160379	CFDNA	TP	CM	7088925	285.778	0.7745	3447.73
P-AZSJ035	20160379	CFDNA	TP	CP	10691363	255.357	0.6612	1360.68
P-AZSJ035	20160379	N	TP	CP	8366831	454.027	0.3738	1820.41
P-AZSJ035	20160379	CFDNA	TP	Lp-wgs	9076594	NA	0.0206	NA
P-AZSJ035	20160586	CFDNA	TP	CM	7699495	258.31	0.8687	4895.8
P-AZSJ035	20160586	CFDNA	TP	Lp-wgs	7104615	NA	0.0186	NA
P-AZSJ037	20160528	CFDNA	TP	CM	6316567	419.286	0.6864	4013.75
P-AZSJ037	20160528	CFDNA	TP	CP	15446585	364.616	0.6696	1356.26
P-AZSJ037	20160528	N	TP	CP	8768906	500.843	0.3459	1834.32
P-AZSJ037	20160528	CFDNA	TP	Lp-wgs	4433748	NA	0.0129	NA
P-AZSJ038	20160529	CFDNA	TP	CM	8340396	390.142	0.7848	4349.73
P-AZSJ038	20160529	CFDNA	TP	CP	15328705	316.38	0.7031	1377.99
P-AZSJ038	20160529	N	TP	CP	8258132	485.339	0.3299	1840.05
P-AZSJ038	20160529	CFDNA	TP	Lp-wgs	10023103	NA	0.0209	NA
P-AZSJ039	20160530	CFDNA	TP	CM	6822104	491.224	0.6705	4186.06
P-AZSJ039	20160530	CFDNA	TP	CP	15981051	404.727	0.6481	1382.37
P-AZSJ039	20160530	N	TP	CP	8377421	487.167	0.3354	1823.6
P-AZSJ039	20160530	CFDNA	TP	Lp-wgs	4149206	NA	0.013	NA
P-AZSJ039	20160724	CFDNA	TP	CM	10030484	623.429	0.7974	5804.22
P-AZSJ039	20160724	CFDNA	TP	Lp-wgs	9471685	NA	0.0189	NA
P-AZSJ040	20160699	CFDNA	TP	CM	5963890	254.14	0.7634	3480.7
P-AZSJ040	20160699	CFDNA	TP	CP	11166365	233.528	0.686	1287.83
P-AZSJ040	20160699	N	TP	CP	7183710	377.766	0.3894	1806.34
P-AZSJ040	20160699	CFDNA	TP	Lp-wgs	6470131	NA	0.0177	NA
P-AZSJ040	20160855	CFDNA	TP	CM	6110066	418.611	0.7861	6081.8
P-AZSJ040	20160855	CFDNA	TP	Lp-wgs	4991541	NA	0.0145	NA
P-AZSJ041	20160587	CFDNA	TP	CM	8840448	142.55	0.8784	2585.82
P-AZSJ041	20160587	N	TP	CP	8128807	424.068	0.3789	1768.12
P-AZSJ041	20160587	CFDNA	TP	Lp-wgs	6428064	NA	0.0176	NA
P-AZSJ041	20160783	CFDNA	TP	CM	8370311	331.582	0.8298	4337.47
P-AZSJ041	20160783	CFDNA	TP	Lp-wgs	5646242	NA	0.0158	NA
P-AZSJ041	20160862	CFDNA	TP	CM	9009604	203.546	0.8968	4247.66
P-AZSJ041	20160862	CFDNA	TP	CP	11306152	205.174	0.7091	1187.62
P-AZSJ041	20160862	CFDNA	TP	Lp-wgs	12159086	NA	0.0226	NA
P-AZSJ042	20160588	CFDNA	TP	CM	10122802	241.453	0.8469	2953.55
P-AZSJ042	20160588	CFDNA	TP	CP	15074889	232.542	0.7422	1127.03
P-AZSJ042	20160588	N	TP	CP	8682603	474.786	0.3575	1790.99
P-AZSJ042	20160588	CFDNA	TP	Lp-wgs	6352822	NA	0.0187	NA
P-AZSJ042	20160784	CFDNA	TP	CM	7787756	273.407	0.8651	4928.97
P-AZSJ042	20160784	CFDNA	TP	Lp-wgs	6528445	NA	0.0181	NA
P-AZSJ043	20160609	CFDNA	TP	CM	5030272	923.084	0.4972	7027.56
P-AZSJ043	20160609	N	TP	CP	8389252	463.922	0.3494	1767.67
P-AZSJ043	20160609	CFDNA	TP	CP	15028803	559.108	0.5249	1629.99
P-AZSJ043	20160609	CFDNA	TP	Lp-wgs	9292325	NA	0.0179	NA
P-AZSJ044	20160682	CFDNA	TP	CM	13467632	340.887	0.871	3831.03
P-AZSJ044	20160682	CFDNA	TP	CP	17063813	242.976	0.7644	1169.16
P-AZSJ044	20160682	N	TP	CP	8400516	528.744	0.2732	1762.28
P-AZSJ044	20160682	CFDNA	TP	Lp-wgs	6759814	NA	0.0179	NA
P-AZSJ044	20160863	CFDNA	TP	CM	4471847	150.389	0.9009	6529.47
P-AZSJ044	20160863	CFDNA	TP	Lp-wgs	6886306	NA	0.0191	NA
P-AZSJ045	20160698	CFDNA	TP	CM	7986909	136.048	0.8656	2492.13
P-AZSJ045	20160698	N	TP	CP	9228759	511.933	0.3497	1793.34
P-AZSJ045	20160698	CFDNA	TP	Lp-wgs	5237578	NA	0.0158	NA
P-AZSJ045	20160864	CFDNA	TP	CM	8612818	193.805	0.8963	4190.16
P-AZSJ045	20160864	CFDNA	TP	Lp-wgs	7109818	NA	0.0196	NA
P-AZSJ046	20160725	CFDNA	TP	CM	8357497	136.229	0.8712	2517.34
P-AZSJ046	20160725	N	TP	CP	8634716	477.67	0.3507	1788.35
P-AZSJ046	20160725	CFDNA	TP	Lp-wgs	5946772	NA	0.0179	NA
P-AZSJ047	20160792	CFDNA	TP	CM	8608938	197.11	0.8562	3071.06
P-AZSJ047	20160792	N	TP	CP	8369248	438.259	0.3787	1776.87
P-AZSJ047	20160792	CFDNA	TP	Lp-wgs	5970494	NA	0.0157	NA
P-AZSJ048	20160745	CFDNA	TP	CM	7589166	122.324	0.8603	2250.92
P-AZSJ048	20160745	N	TP	CP	7185563	429.897	0.3004	1670.78
P-AZSJ048	20160745	CFDNA	TP	Lp-wgs	5520626	NA	0.0164	NA
P-AZSJ048	20170164	CFDNA	TP	CM	8848632	117.011	0.8852	2234.37
P-AZSJ048	20170164	CFDNA	TP	Lp-wgs	13630470	NA	0.0261	NA
P-AZSJ049	20160851	CFDNA	TP	CM	12227072	305.816	0.8549	3435.94
P-AZSJ049	20160851	CFDNA	TP	CP	17822092	266.502	0.7583	1218.35
P-AZSJ049	20160851	N	TP	CP	7204504	400.189	0.3515	1803.51
P-AZSJ049	20160851	CFDNA	TP	Lp-wgs	7209977	NA	0.0203	NA
P-AZSJ049	20160992	CFDNA	TP	CM	7690619	775.077	0.6548	5606.91
P-AZSJ049	20160992	CFDNA	TP	CP	17957014	511.95	0.6298	1498.2
P-AZSJ049	20160992	CFDNA	TP	Lp-wgs	6585123	NA	0.0184	NA
P-AZSJ050	20160727	CFDNA	TP	CM	7850368	336.29	0.7741	3667.6
P-AZSJ050	20160727	CFDNA	TP	CP	12518907	309.58	0.6593	1407.26
P-AZSJ050	20160727	N	TP	CP	8953078	471.475	0.3797	1795.48
P-AZSJ050	20160727	CFDNA	TP	Lp-wgs	8599369	NA	0.0188	NA
P-AZSJ050	20160925	CFDNA	TP	CM	5345256	369.623	0.6768	4125.7
P-AZSJ050	20160925	CFDNA	TP	CP	14698102	344.507	0.6755	1408.42
P-AZSJ050	20160925	CFDNA	TP	Lp-wgs	6680360	NA	0.0166	NA
P-AZSJ051	20160865	CFDNA	TP	CM	6243431	372.018	0.7024	3865.93
P-AZSJ051	20160865	CFDNA	TP	CP	13888350	347.409	0.644	1359.29
P-AZSJ051	20160865	N	TP	CP	7983043	447.97	0.3459	1799.86
P-AZSJ051	20160865	CFDNA	TP	Lp-wgs	4574627	NA	0.015	NA
P-AZSJ051	20170055	CFDNA	TP	CM	3835162	378.814	0.655	5310.78
P-AZSJ051	20170055	CFDNA	TP	Lp-wgs	5125876	NA	0.016	NA
P-AZSJ052	20160993	CFDNA	TP	CM	7834574	121.358	0.8772	2485.64
P-AZSJ052	20160993	N	TP	CP	7499453	483.337	0.2561	1811.74
P-AZSJ052	20160993	CFDNA	TP	Lp-wgs	6011598	NA	0.0188	NA
P-AZSJ055	20170119	CFDNA	TP	CM	4498107	298.646	0.7118	4416.89
P-AZSJ055	20170119	CFDNA	TP	CP	14013345	296.724	0.6988	1355.54
P-AZSJ055	20170119	N	TP	CP	6942978	390.147	0.3435	1800.94
P-AZSJ055	20170119	CFDNA	TP	Lp-wgs	10249779	NA	0.0223	NA
P-AZSJ056	20170152	CFDNA	TP	CM	4885603	157.896	0.8348	3737.11
P-AZSJ056	20170152	N	TP	CP	739939	62.7429	0.0488	1824.13
P-AZSJ056	20170152	CFDNA	TP	Lp-wgs	5756658	NA	0.0175	NA
P-AZSJ057	20170129	CFDNA	TP	CM	4667736	107.358	0.8525	3014.32
P-AZSJ057	20170129	N	TP	CP	822281	69.6348	0.0519	1841.93
P-AZSJ057	20170129	CFDNA	TP	Lp-wgs	5681921	NA	0.0177	NA
P-AZSL001	2015374	CFDNA	TP	CM	11946868	446.274	0.8846	6278.3
P-AZSL001	2015374	N	TP	CP	862895	72.3912	0.0563	1827.24
P-AZSL001	2015374	CFDNA	TP	Lp-wgs	5856883	NA	0.0153	NA
P-AZSL002	2015477	CFDNA	TP	CM	2420124	529.347	0.3754	6638.64
P-AZSL002	2015477	N	TP	CP	828199	69.8359	0.0485	1825.65
P-AZSL002	2015477	CFDNA	TP	CP	13521162	455.147	0.5381	1528.51
P-AZSL002	2015477	CFDNA	TP	Lp-wgs	2415736	NA	0.0107	NA
P-G001	G001	CFDNA	TP	CP	1497326	115.53	0.0438	1696.89
P-GZA001	2015121	CFDNA	TP	CM	7780789	1667.95	0.4957	8419.95
P-GZA001	2015121	N	TP	CP	807518	68.258	0.0489	1858
P-GZA001	2015121	CFDNA	TP	CP	21901314	709.788	0.5949	1754.5
P-GZA001	2015121	CFDNA	TP	Lp-wgs	3700968	NA	0.0152	NA
P-GZA001	2015144	CFDNA	TP	CM	20969975	2022.76	0.745	7536.8
P-GZA001	2015144	CFDNA	TP	Lp-wgs	5992938	NA	0.018	NA
P-GZA001	2015178	CFDNA	TP	CM	13444150	2128.18	0.6004	7924.39
P-GZA001	2015178	CFDNA	TP	CP	28370983	1036.1	0.5558	1660.94
P-GZA001	2015178	CFDNA	TP	Lp-wgs	5368061	NA	0.0149	NA
P-GZA002	2015143	CFDNA	TP	CM	5215981	1117.3	0.4725	7603.56
P-GZA002	2015143	N	TP	CP	865113	73.2028	0.0452	1719.9
P-GZA002	2015143	CFDNA	TP	CP	59833816	943.768	0.36155	1300.22
P-GZA002	2015143	CFDNA	TP	Lp-wgs	5711337	NA	0.0165	NA
P-GZA003	2015153	CFDNA	TP	CM	5140565	385.38	0.6874	4604.97
P-GZA003	2015153	N	TP	CP	914187	74.0304	0.0742	1829.58
P-GZA003	2015153	CFDNA	TP	CP	28040250	437.925	0.58415	1216.02
P-GZA003	2015153	CFDNA	TP	Lp-wgs	4790782	NA	0.0145	NA
P-GZA003	2015208	CFDNA	TP	CM	6402369	374.856	0.7123	3968.83
P-GZA003	2015208	CFDNA	TP	CP	19148336	370.688	0.721	1365.63
P-GZA003	2015208	CFDNA	TP	Lp-wgs	6483452	NA	0.0171	NA
P-GZA004	2015398	CFDNA	TP	CM	3432525	562.04	0.4701	6234.6
P-GZA004	2015398	N	TP	CP	716351	58.0623	0.0746	1788.9
P-GZA004	2015398	CFDNA	TP	CP	14722202	502.97	0.5445	1634.87
P-GZA004	2015398	CFDNA	TP	Lp-wgs	10882053	NA	0.017	NA
P-GZA004	2015457	CFDNA	TP	CM	10865820	659.112	0.7982	5938.78
P-GZA004	2015457	CFDNA	TP	Lp-wgs	10355865	NA	0.0175	NA
P-GZA004	2015514	CFDNA	TP	CM	9578877	251.027	0.8579	3657.51
P-GZA004	2015514	CFDNA	TP	Lp-wgs	14066993	NA	0.0225	NA
P-GZA005	2015406	N	TP	CP	5952083	339.542	0.3231	1754
P-GZA005	20160104	CFDNA	TP	CM	5571215	369.128	0.6876	4089.93
P-GZA005	20160104	CFDNA	TP	CP	18088502	357.392	0.714	1347.61
P-GZA005	20160104	CFDNA	TP	Lp-wgs	6781184	NA	0.0178	NA
P-GZA006	2015526	CFDNA	TP	CM	6000472	356.714	0.7219	4129.26
P-GZA006	2015526	CFDNA	TP	CP	30651223	404.138	0.6355	1191.35
P-GZA006	2015526	N	TP	CP	6795475	384.307	0.3316	1800.66
P-GZA006	2015526	CFDNA	TP	Lp-wgs	4994976	NA	0.0151	NA
P-GZA006	2015609	CFDNA	TP	CM	7285270	212.358	0.8774	4624.21
P-GZA006	2015609	CFDNA	TP	Lp-wgs	6958289	NA	0.0188	NA
P-GZA006	2015741	CFDNA	TP	CM	4537264	686.187	0.5199	6067.66
P-GZA006	2015741	CFDNA	TP	CP	17924065	653.229	0.5095	1454.13
P-GZA006	2015741	CFDNA	TP	Lp-wgs	4393853	NA	0.0134	NA
P-GZA007	2015591	CFDNA	TP	CM	4544909	131.965	0.8386	3454.41
P-GZA007	2015591	N	TP	CP	6457338	374.006	0.319	1795.24
P-GZA007	2015591	CFDNA	TP	Lp-wgs	5400734	NA	0.0163	NA
P-GZA007	20160970	CFDNA	TP	CM	1919095	467.279	0.3658	7248.34
P-GZA007	20160970	CFDNA	TP	CP	17095431	476.278	0.6242	1527.48
P-GZA007	20160970	CFDNA	TP	Lp-wgs	8806144	NA	0.0162	NA
P-GZA008	2015744	CFDNA	TP	CM	6115801	396.821	0.7141	4413.58
P-GZA008	2015744	CFDNA	TP	CP	29280103	424.025	0.6165	1257.38
P-GZA008	2015744	N	TP	CP	6334277	389.452	0.2829	1822.22
P-GZA008	2015744	CFDNA	TP	Lp-wgs	4991941	NA	0.0138	NA
P-GZA008	2016001	CFDNA	TP	CM	4388279	364.723	0.6942	5229.51
P-GZA008	2016001	CFDNA	TP	Lp-wgs	6126798	NA	0.0151	NA
P-GZA008	20160755	CFDNA	TP	CM	14782437	453.806	0.8775	4961.94
P-GZA008	20160755	CFDNA	TP	CP	18021672	433.996	0.646	1331.77
P-GZA008	20160755	CFDNA	TP	Lp-wgs	24479436	NA	0.0295	NA
P-GZA009	2015863	N	TP	CP	6982650	437.936	0.2697	1822.26
P-GZA009	20170002	CFDNA	TP	CM	3287487	524.778	0.543	6746.94
P-GZA009	20170002	CFDNA	TP	CP	12730094	402.108	0.6147	1725.93
P-GZA009	20170002	CFDNA	TP	Lp-wgs	1404299	NA	0.0073	NA
P-GZA011	20160522	CFDNA	TP	CM	14338458	929.575	0.8217	7013.69
P-GZA011	20160522	CFDNA	TP	CP	21134783	393.776	0.7608	1505.18
P-GZA011	20160522	N	TP	CP	6921096	408.448	0.3091	1804.55
P-GZA011	20160522	CFDNA	TP	Lp-wgs	8067023	NA	0.0226	NA
P-GZA011	20160757	CFDNA	TP	CM	13288863	1396.54	0.7501	7900.96
P-GZA011	20160757	CFDNA	TP	Lp-wgs	5679722	NA	0.0167	NA
P-GZA011	20170116	CFDNA	TP	CM	49700593	3736.66	0.812	7552.9
P-GZA011	20170116	CFDNA	TP	CP	24072316	1052.14	0.5356	1786.88
P-GZA012	20160563	CFDNA	TP	CM	5220370	123.235	0.8773	3666.84
P-GZA012	20160563	N	TP	CP	7360659	426.33	0.315	1774.96
P-GZA012	20160563	CFDNA	TP	Lp-wgs	4233033	NA	0.016	NA
P-GZA013	20160612	CFDNA	TP	CM	3189494	183.084	0.7103	3823.22
P-GZA013	20160612	CFDNA	TP	CP	10531578	183.085	0.7216	1209.69
P-GZA013	20160612	N	TP	CP	6497616	383.129	0.3057	1794.95
P-GZA013	20160612	CFDNA	TP	Lp-wgs	6303760	NA	0.0167	NA
P-GZA013	20160641	CFDNA	TP	CM	3894072	319.126	0.6854	4899.35
P-GZA013	20160641	CFDNA	TP	Lp-wgs	5649169	NA	0.015	NA
P-GZA013	20160845	CFDNA	TP	CM	7100174	162.457	0.8654	3267.59
P-GZA013	20160845	CFDNA	TP	Lp-wgs	12244859	NA	0.0232	NA
P-GZA014	20160621	CFDNA	TP	CM	1422211	101.096	0.3989	2184.12
P-GZA014	20160621	CFDNA	TP	CP	3540533	67.056	0.4184	650.868
P-GZA014	20160621	N	TP	CP	6611138	350.622	0.3967	1821.18
P-GZA014	20160621	CFDNA	TP	Lp-wgs	5371191	NA	0.0776	NA
P-GZA2633	2014656	N	TP	CP	7438607	444.542	0.332	1812.17
P-GZA2633	2015602	CFDNA	TP	CM	6521382	361.968	0.733	4008.11
P-GZA2633	2015602	CFDNA	TP	CP	19932475	356.406	0.7444	1360.74
P-GZA2633	2015602	CFDNA	TP	Lp-wgs	6360597	NA	0.017	NA
P-GZA3542	2014235	CFDNA	TD	CD	15111091	2989.4	0.5881	8899.13
P-GZA3542	2014235	N	TD	CD	10683125	721.791	0.7635	5925.09
P-GZA3542	2014235	CFDNA	TP	CM	11087178	724.417	0.6892	4010.81
P-GZA3542	2014235	CFDNA	TP	CP	15975502	215.656	0.661	743.078
P-GZA3542	2014235	N	TP	CP	8757473	346.067	0.5027	1673.77
P-GZA3542	2014235	CFDNA	TD	Lp-wgs	9987436	NA	0.0164	NA
P-GZA3542	2014235	CFDNA	TP	Lp-wgs	9331284	NA	0.1317	NA
P-GZA3843	2013537	CFDNA	TD	CD	10194454	2270.83	0.5116	8488.96
P-GZA3843	2013537	CFDNA	TD	Lp-wgs	10144189	NA	0.0157	NA
P-GZA3883	2013569	N	TD	CD	5318463	568.835	0.645	6321.08
P-GZA3883	2013569	CFDNA	TD	CD	5770783	1383.24	0.4406	8285
P-GZA3883	2013569	CFDNA	TD	Lp-wgs	12830618	NA	0.0177	NA
P-GZA3884	2013581	N	TP	CP	6928122	434.265	0.3033	1855.51
P-GZA3884	2014389	CFDNA	TP	CM	9342163	221.541	0.865	3363.03
P-GZA3884	2014389	CFDNA	TP	Lp-wgs	13895693	NA	0.0248	NA
P-GZA3884	2015187	CFDNA	TD	CD	8315794	1408.91	0.29685	5609.97
P-GZA3884	2015187	CFDNA	TD	Lp-wgs	6079731	NA	0.0106	NA
P-GZA3885	2013618	N	TD	CD	3690357	251.512	0.7343	4446.32
P-GZA3885	2013618	CFDNA	TD	CD	11092726	1348.89	0.7158	7968.66
P-GZA3885	2013618	CFDNA	TP	CM	3128639	299.768	0.5158	3733.85
P-GZA3885	2013618	CFDNA	TP	CP	5763285	122.699	0.4899	861.202
P-GZA3885	2013618	N	TP	CP	6862588	370.821	0.3894	1789.24
P-GZA3885	2013618	CFDNA	TD	Lp-wgs	22189203	NA	0.0238	NA
P-GZA3885	2013618	CFDNA	TP	Lp-wgs	5289620	NA	0.0733	NA
P-GZA3885	2014159	CFDNA	TD	CD	8912573	2100.74	0.3598	6806.2
P-GZA3885	2014159	CFDNA	TP	CM	16254375	2293.65	0.6716	8228.44
P-GZA3885	2014159	CFDNA	TP	CP	27763226	992.398	0.5868	1677.39
P-GZA3885	2014159	CFDNA	TD	Lp-wgs	6936981	NA	0.012	NA
P-GZA3885	2014159	CFDNA	TP	Lp-wgs	5261188	NA	0.0142	NA
P-GZA3886	2013651	N	TD	CD	5378143	504.148	0.6909	5878.14
P-GZA3886	2013651	CFDNA	TD	CD	2004232	522.316	0.3503	7761.76
P-GZA3886	2013651	CFDNA	TP	CM	1340723	131.8	0.319	2721.03
P-GZA3886	2013651	CFDNA	TP	CP	13912297	33.7767	0.0777	53.7115
P-GZA3886	2013651	N	TP	CP	7646276	314.241	0.5217	1775.45
P-GZA3886	2013651	CFDNA	TD	Lp-wgs	9057837	NA	0.0138	NA
P-GZA3886	2013651	CFDNA	TP	Lp-wgs	3825636	NA	0.0639	NA
P-GZA3943	2014017	CFDNA	TD	CD	3037679	436.551	0.5261	5436.72
P-GZA3943	2014017	N	TD	CD	10359699	762.769	0.7358	5812.49
P-GZA3943	2014017	CFDNA	TP	CM	1343535	110.494	0.3154	2194.97
P-GZA3943	2014017	CFDNA	TP	CP	2549234	64.6799	0.2542	675.732
P-GZA3943	2014017	N	TP	CP	6643365	294.149	0.4892	1794.67
P-GZA3943	2014017	CFDNA	TD	Lp-wgs	11407756	NA	0.0183	NA
P-GZA3943	2014017	CFDNA	TP	Lp-wgs	5708788	NA	0.0932	NA
P-GZA3945	2014041	CFDNA	TD	CD	3014225	105.953	0.68335	2405.69
P-GZA3945	2014041	N	TD	CD	9775140	712.518	0.7391	5793.17
P-GZA3945	2014041	CFDNA	TP	CM	4418855	9.78836	0.6948	142.841
P-GZA3945	2014041	N	TP	CP	6514523	288.66	0.49	1808.14
P-GZA3945	2014041	CFDNA	TD	Lp-wgs	10705288	NA	0.0182	NA
P-GZA3945	2014041	CFDNA	TP	Lp-wgs	3632444	NA	0.0653	NA
P-GZA3945	2015425	CFDNA	TP	CM	6824817	174.781	0.866	3643.34
P-GZA3945	2015425	CFDNA	TP	Lp-wgs	5979164	NA	0.0177	NA
P-GZA3945	20160387	CFDNA	TP	CM	5350549	801.08	0.5494	6312.54
P-GZA3945	20160387	CFDNA	TP	CP	19228004	693.946	0.5298	1474.52
P-GZA3945	20160387	CFDNA	TP	Lp-wgs	4519316	NA	0.0122	NA
P-GZA3947	2014057	CFDNA	TD	CD	1744201	441.936	0.3325	7497.42
P-GZA3947	2014057	N	TD	CD	2728831	476.674	0.4705	6932.06
P-GZA3947	2014057	CFDNA	TP	CM	1245785	143.401	0.3477	3357.53
P-GZA3947	2014057	CFDNA	TP	CP	10837733	41.4016	0.0832	85.8182
P-GZA3947	2014057	N	TP	CP	7338380	404.381	0.3754	1788.16
P-GZA3947	2014057	CFDNA	TD	Lp-wgs	10286944	NA	0.0148	NA
P-GZA3947	2014057	CFDNA	TP	Lp-wgs	1127338	NA	0.0263	NA
P-GZA3949	2014061	N	TD	CD	4881507	624.263	0.592	6626.03
P-GZA3949	2014061	CFDNA	TD	CD	11918814	1329.39	0.7483	8462.18
P-GZA3949	2014061	CFDNA	TD	Lp-wgs	17679267	NA	0.0215	NA
P-GZA3949	2015605	CFDNA	TP	CM	6562771	355.212	0.7167	3618.58
P-GZA3949	2015605	CFDNA	TP	CP	6906418	96.2225	0.6182	678.082
P-GZA3949	2015605	N	TP	CP	7298205	387.317	0.3936	1813.64
P-GZA3949	2015605	CFDNA	TP	Lp-wgs	4524213	NA	0.0884	NA
P-GZA3949	2015883	CFDNA	TP	CM	23123258	1919.02	0.8052	8179.51
P-GZA3949	2015883	CFDNA	TP	Lp-wgs	6306940	NA	0.0162	NA
P-GZA3949	20160293	CFDNA	TP	CM	19338523	3493.88	0.6102	9180.5
P-GZA3949	20160293	CFDNA	TP	CP	60817293	1390.64	0.7435	1920.77
P-GZA3949	20160293	CFDNA	TP	Lp-wgs	7770145	NA	0.0146	NA
P-GZA3950	2014087	CFDNA	TD	CD	3817731	212.609	0.6534	3284.17
P-GZA3950	2014087	N	TD	CD	3109327	544.188	0.4784	6881.22
P-GZA3950	2014087	CFDNA	TP	CM	3801209	17.8641	0.668	271.12
P-GZA3950	2014087	N	TP	CP	7985646	352.443	0.4853	1763.27
P-GZA3950	2014087	CFDNA	TD	Lp-wgs	12765897	NA	0.0189	NA
P-GZA3950	2014087	CFDNA	TP	Lp-wgs	6460682	NA	0.094	NA
P-GZA4037	2014250	CFDNA	TD	CD	13331206	142.667	0.8416	3474.71
P-GZA4037	2014250	N	TD	CD	3148343	595.01	0.4746	6552
P-GZA4037	2014250	CFDNA	TP	CM	3423565	27.0554	0.6672	450.932
P-GZA4037	2014250	N	TP	CP	7517579	379.664	0.4228	1777.83
P-GZA4037	2014250	CFDNA	TD	Lp-wgs	10379516	NA	0.0198	NA
P-GZA4037	2014250	CFDNA	TP	Lp-wgs	5038853	NA	0.0969	NA
P-GZA4038	2014253	N	TD	CD	2963348	594.171	0.4155	6978.94
P-GZA4038	2014253	CFDNA	TD	CD	3682492	1003.61	0.3475	7849.44
P-GZA4038	2014253	CFDNA	TD	Lp-wgs	9332695	NA	0.0141	NA
P-GZA4042	2014339	N	TD	CD	5245026	617.253	0.6183	6529.32
P-GZA4042	2014339	CFDNA	TD	CD	5939062	1464.04	0.4056	8037.63
P-GZA4042	2014339	CFDNA	TP	CM	2324462	406.621	0.2834	4687.05
P-GZA4042	2014339	CFDNA	TP	CP	5544186	175.799	0.3716	1079
P-GZA4042	2014339	N	TP	CP	7312920	379.916	0.4067	1803.74
P-GZA4042	2014339	CFDNA	TD	Lp-wgs	12426651	NA	0.0163	NA
P-GZA4042	2014339	CFDNA	TP	Lp-wgs	2650242	NA	0.0402	NA
P-GZA4045	2014404	N	TD	CD	2635733	472.233	0.4693	6980.3
P-GZA4045	2014404	CFDNA	TD	CD	2887525	624.735	0.4373	7408.54
P-GZA4045	2014404	CFDNA	TD	Lp-wgs	15287228	NA	0.0181	NA
P-GZA4068	2014232	N	TD	CD	3148405	520.951	0.5002	6635.34
P-GZA4068	2014232	CFDNA	TD	CD	2981055	820.224	0.3451	7841.86
P-GZA4068	2014232	CFDNA	TP	CM	1291364	213.594	0.2433	4115.73
P-GZA4068	2014232	CFDNA	TP	CP	4134570	123.817	0.264	843.124
P-GZA4068	2014232	N	TP	CP	8051162	371.416	0.4701	1801.5
P-GZA4068	2014232	CFDNA	TD	Lp-wgs	9103457	NA	0.0137	NA
P-GZA4068	2014232	CFDNA	TP	Lp-wgs	2966328	NA	0.0632	NA
P-GZA4069	2014174	N	TD	CD	5125421	535.745	0.6619	6164.67
P-GZA4069	2014174	CFDNA	TD	CD	6387313	717.244	0.6617	6593.78
P-GZA4069	2014174	CFDNA	TD	Lp-wgs	28137870	NA	0.0245	NA
P-GZA4070	2014161	CFDNA	TD	CD	4442827	317.181	0.6358	4049.48
P-GZA4070	2014161	N	TD	CD	5165700	614.806	0.6189	6532.46
P-GZA4070	2014161	CFDNA	TP	CM	4311644	17.3516	0.7048	260.982
P-GZA4070	2014161	N	TP	CP	7719194	360.935	0.4624	1788.55
P-GZA4070	2014161	CFDNA	TD	Lp-wgs	13909650	NA	0.0179	NA
P-GZA4070	2014161	CFDNA	TP	Lp-wgs	5911320	NA	0.0825	NA
P-GZA4070	2014414	CFDNA	TD	CD	5587748	608.574	0.6727	6478.98
P-GZA4070	2014414	CFDNA	TP	CM	5636143	465.83	0.6688	4874.44
P-GZA4070	2014414	CFDNA	TP	CP	17138284	392.891	0.6831	1435.81
P-GZA4070	2014414	CFDNA	TD	Lp-wgs	24999614	NA	0.0226	NA
P-GZA4070	2014414	CFDNA	TP	Lp-wgs	6288916	NA	0.0144	NA
P-GZA4070	20160102	CFDNA	TP	CM	6680882	1621.2	0.2631	6476.27
P-GZA4070	20160102	CFDNA	TP	CP	13383162	815.716	0.2322	1579.12
P-GZA4080	2014422	CFDNA	TD	CD	20025478	261.43	0.8309	4207.7
P-GZA4080	2014422	N	TD	CD	2929652	568.835	0.4342	6942.35
P-GZA4080	2014422	CFDNA	TP	CM	4567529	334.591	0.7113	4830.41
P-GZA4080	2014422	CFDNA	TP	CP	14912261	312.176	0.7049	1355.48
P-GZA4080	2014422	N	TP	CP	7113975	339.88	0.4418	1769.38
P-GZA4080	2014422	CFDNA	TD	Lp-wgs	13841126	NA	0.0212	NA
P-GZA4080	2014422	CFDNA	TP	Lp-wgs	8073900	NA	0.0197	NA
P-GZA4080	2015476	CFDNA	TP	CM	5575620	410.686	0.6999	4774.83
P-GZA4080	2015476	CFDNA	TP	CP	24333778	361.685	0.7539	1173.57
P-GZA4080	2015476	CFDNA	TP	Lp-wgs	14903813	NA	0.0274	NA
P-GZA4081	2014482	N	TD	CD	4962738	324.337	0.7514	5498.53
P-GZA4081	2014482	CFDNA	TD	CD	31409342	514.201	0.78945	4381.98
P-GZA4081	2014482	CFDNA	TP	CM	9417683	265.742	0.8177	3054.55
P-GZA4081	2014482	N	TP	CP	6401925	162.685	0.6672	1583.25
P-GZA4081	2014482	CFDNA	TP	CP	16371362	287.019	0.7164	1219.06
P-GZA4081	2014482	CFDNA	TD	Lp-wgs	25084932	NA	0.0237	NA
P-GZA4081	2014482	CFDNA	TP	Lp-wgs	7166727	NA	0.0169	NA
P-GZA4081	2015459	CFDNA	TP	CM	12752145	373.133	0.8584	3981.9
P-GZA4081	2015459	CFDNA	TP	Lp-wgs	6395592	NA	0.0159	NA
P-GZA4081	2015875	CFDNA	TP	CM	4496649	713.902	0.5024	6168.53
P-GZA4081	2015875	CFDNA	TP	CP	17493117	682.362	0.4855	1489.67
P-GZA4081	2015875	CFDNA	TP	Lp-wgs	4773800	NA	0.0116	NA
P-GZA4083	2014497	CFDNA	TD	CS	45299277	296.452	0.231125	702.19
P-GZA4083	2014497	CFDNA	TP	CS	24987925	310.701	0.213733	741.425
P-GZA4083	2014497	CFDNA	KH	CS	37590553	361.313	0.43125	687.344
P-GZA4083	2014497	CFDNA	TD	Lp-wgs	44395284	NA	0.0143	NA
P-GZA4083	N	N	TD	CS	14176385	455.955	0.2729	718.558
P-GZA4118	2014611	N	TD	CD	9930201	689.943	0.7616	5187.92
P-GZA4118	2014611	CFDNA	TD	CD	3643815	1199.55	0.3192	8824.38
P-GZA4118	2014611	CFDNA	TD	Lp-wgs	10575890	NA	0.0165	NA
P-GZA4118	20160176	CFDNA	TP	CM	12229567	306.836	0.91	5661.95
P-GZA4118	20160176	N	TP	CP	7371981	419.333	0.3348	1751.02
P-GZA4118	20160176	CFDNA	TP	Lp-wgs	8519417	NA	0.0188	NA
P-GZA4120	2014620	N	TP	CP	9372990	390.698	0.4817	1664.64
P-GZA4120	2015352	CFDNA	TD	CD	5761854	595.216	0.444	5605.9
P-GZA4120	2015352	CFDNA	TP	CM	2823669	68.2302	0.4639	850.485
P-GZA4120	2015352	CFDNA	TP	CP	4683903	65.6347	0.4783	506.858
P-GZA4120	2015352	CFDNA	TD	Lp-wgs	5455800	NA	0.0106	NA
P-GZA4120	2015352	CFDNA	TP	Lp-wgs	4463124	NA	0.0662	NA
P-GZA4172	2015026	N	TD	CD	5220709	238.088	0.8308	4682.33
P-GZA4172	2015026	CFDNA	TD	CD	6030260	1704.35	0.3053	7622.31
P-GZA4172	2015026	CFDNA	TD	Lp-wgs	13163902	NA	0.0156	NA
P-GZA4173	2014436	CFDNA	TD	CD	17755558	201.861	0.84645	3807.47
P-GZA4173	2014436	N	TD	CD	5129541	237.91	0.8265	4653.44
P-GZA4173	2014436	CFDNA	TP	CM	4823115	65.3582	0.8894	2397.74
P-GZA4173	2014436	N	TP	CP	7538583	439.966	0.3339	1807.82
P-GZA4173	2014436	CFDNA	TD	Lp-wgs	14309426	NA	0.0223	NA
P-GZA4173	2014436	CFDNA	TP	Lp-wgs	7173639	NA	0.019	NA
P-GZA4174	2014501	N	TD	CD	9913719	560.121	0.8238	6560.69
P-GZA4174	2014501	CFDNA	TD	CD	6388002	1751.66	0.4064	8572.08
P-GZA4174	2014501	CFDNA	TP	CM	10490190	2515.48	0.4881	8800.35
P-GZA4174	2014501	N	TP	CP	6899062	228.937	0.5879	1664.01
P-GZA4174	2014501	CFDNA	TP	CP	26387093	1125.98	0.5045	1772.43
P-GZA4174	2014501	CFDNA	TD	Lp-wgs	24384015	NA	0.0272	NA
P-GZA4174	2014501	CFDNA	TP	Lp-wgs	5103215	NA	0.0137	NA
P-GZA4174	2015066	CFDNA	TD	CD	13561011	981.227	0.49975	7225.87
P-GZA4174	2015066	CFDNA	TP	CM	11402988	1219.48	0.6587	6071.5
P-GZA4174	2015066	CFDNA	TP	CP	32533747	819.249	0.676	1523.39
P-GZA4174	2015066	CFDNA	TD	Lp-wgs	10128801	NA	0.0158	NA
P-GZA4174	2015066	CFDNA	TP	Lp-wgs	10818689	NA	0.0197	NA
P-GZA4174	2015780	CFDNA	TP	CM	18404726	4004.98	0.4038	6974.35
P-GZA4174	2015780	CFDNA	TP	CP	21126079	1231.16	0.3023	1623.35
P-GZA4175	2014393	CFDNA	TD	CD	2340820	584.04	0.3624	7470.09
P-GZA4175	2014393	N	TD	CD	13841486	677.147	0.8436	6410.56
P-GZA4175	2014393	CFDNA	TD	Lp-wgs	11208290	NA	0.0152	NA
P-GZA4177	2015054	N	TD	CD	7661895	317.99	0.8588	5116.73
P-GZA4177	2015054	CFDNA	TD	CD	15858026	383.547	0.7758	4161.46
P-GZA4177	2015054	CFDNA	TP	CM	5776273	207.901	0.8484	4630.86
P-GZA4177	2015054	N	TP	CP	7049661	329.878	0.4443	1723.05
P-GZA4177	2015054	CFDNA	TD	Lp-wgs	29159003	NA	0.0281	NA
P-GZA4177	2015054	CFDNA	TP	Lp-wgs	7275447	NA	0.017	NA
P-GZA4177	20170004	CFDNA	TP	CM	2127262	364.76	0.5166	6908.26
P-GZA4177	20170004	CFDNA	TP	CP	33354483	630.279	0.6005	1295.39
P-GZA4177	20170004	CFDNA	TP	Lp-wgs	1085603	NA	0.006	NA
P-GZA4213	2015142	N	TD	CD	5641398	9.83913	0.9299	490.385
P-GZA4213	2015142	CFDNA	TD	CD	9228616	2204.74	0.4844	8522.54
P-GZA4213	2015142	CFDNA	TD	Lp-wgs	12516465	NA	0.0197	NA
P-GZA4239	20160193	CFDNA	TP	CM	6172725	461.002	0.6939	4729.49
P-GZA4239	20160193	CFDNA	TP	CP	29371325	521.486	0.5779	1344.21
P-GZA4239	20160193	N	TP	CP	7050511	363.788	0.3932	1768.69
P-GZA4239	20160193	CFDNA	TP	Lp-wgs	5339555	NA	0.014	NA
P-GZA4239	20160521	CFDNA	TP	CM	24953629	180.098	0.9625	3850
P-GZA4239	20160521	CFDNA	TP	Lp-wgs	14238249	NA	0.0265	NA
P-GZA4253	2015247	N	TD	CD	11157100	261.89	0.8779	4017.51
P-GZA4253	2015247	CFDNA	TD	CD	5509069	1297.28	0.2229	5509.64
P-GZA4253	2015247	CFDNA	TP	CM	11104167	2678.86	0.3482	7189.48
P-GZA4253	2015247	N	TP	CP	10198639	567.745	0.2838	1412.98
P-GZA4253	2015247	CFDNA	TP	CP	16593102	991.933	0.28	1633.54
P-GZA4253	2015247	CFDNA	TD	Lp-wgs	3374638	NA	0.0093	NA
P-GZA4336	20160913	CFDNA	TP	CM	5408964	168.589	0.8514	4053.06
P-GZA4336	20160913	N	TP	CP	6912290	410.187	0.3187	1804.67
P-GZA4336	20160913	CFDNA	TP	Lp-wgs	7600134	NA	0.0177	NA
P-GZA4769	20170001	CFDNA	TP	CM	6558075	203.741	0.9058	6266.2
P-GZA4769	20170001	N	TP	CP	9512111	473.238	0.4212	1798.36
P-GZA4769	20170001	CFDNA	TP	Lp-wgs	6873556	NA	0.0188	NA
P-GZA4777	20160759	CFDNA	TP	CM	2369370	590.702	0.3419	7266.05
P-GZA4777	20160759	N	TP	CP	6956592	322.396	0.4486	1756.23
P-GZA4777	20160759	CFDNA	TP	CP	13805093	589.013	0.4267	1561.44
P-GZA4777	20160759	CFDNA	TP	Lp-wgs	4912093	NA	0.0129	NA
P-GZA4777	20160850	CFDNA	TP	CM	7026600	813.843	0.6273	5873.8
P-GZA4777	20160850	CFDNA	TP	Lp-wgs	5282657	NA	0.0141	NA
P-GZA4777	20160890	CFDNA	TP	CM	2147910	550.641	0.3365	7322.54
P-GZA4777	20160890	CFDNA	TP	CP	18950809	586.069	0.5959	1570.6
P-GZA4777	20160890	CFDNA	TP	Lp-wgs	10859743	NA	0.0183	NA
P-GZA4811	20160777	CFDNA	TP	CM	6363163	272.67	0.772	3685.29
P-GZA4811	20160777	CFDNA	TP	CP	14225743	267.823	0.7262	1349.51
P-GZA4811	20160777	N	TP	CP	7703474	413.227	0.3805	1801.51
P-GZA4811	20160777	CFDNA	TP	Lp-wgs	6067967	NA	0.0174	NA
P-KLIN001	2015274	CFDNA	TP	CM	6597247	502.718	0.6821	4667.19
P-KLIN001	2015274	CFDNA	TP	CP	30967864	557.708	0.5728	1318.59
P-KLIN001	2015274	N	TP	CP	6912363	386.371	0.3558	1796.44
P-KLIN001	2015274	CFDNA	TP	Lp-wgs	6119350	NA	0.0154	NA
P-KLIN001	2015429	CFDNA	TP	CM	5242306	554.763	0.6119	5279.3
P-KLIN001	2015429	CFDNA	TP	Lp-wgs	3643701	NA	0.0137	NA
P-KLIN001	2015444	CFDNA	TP	CM	4364715	641.945	0.4457	5314.51
P-KLIN001	2015444	CFDNA	TP	CP	23560145	707.892	0.603	1537.11
P-KLIN001	2015444	CFDNA	TP	Lp-wgs	5591542	NA	0.0156	NA
P-KLIN002	2015411	CFDNA	TP	CM	5695061	182.571	0.8516	4169.61
P-KLIN002	2015411	N	TP	CP	7790114	401.621	0.4026	1792.63
P-KLIN002	2015411	CFDNA	TP	Lp-wgs	7121954	NA	0.0177	NA
P-KLIN002	2015613	CFDNA	TP	CM	11987298	373.859	0.8611	4261.75
P-KLIN002	2015613	CFDNA	TP	Lp-wgs	5789262	NA	0.0174	NA
P-KLIN002	2015856	CFDNA	TP	CM	6151319	423.171	0.695	4227.79
P-KLIN002	2015856	CFDNA	TP	CP	16160113	346.312	0.6924	1320.82
P-KLIN002	2015856	CFDNA	TP	Lp-wgs	6193457	NA	0.0172	NA
P-KLIN003	2015428	CFDNA	TP	CM	8220607	1701.75	0.4943	7830.04
P-KLIN003	2015428	N	TP	CP	7687792	402.36	0.3982	1794.04
P-KLIN003	2015428	CFDNA	TP	CP	16858758	794.943	0.4316	1730.02
P-KLIN003	2015428	CFDNA	TP	Lp-wgs	10787815	NA	0.0157	NA
P-KLIN003	2015614	CFDNA	TP	CM	21048194	874.873	0.8768	6472.11
P-KLIN003	2015614	CFDNA	TP	Lp-wgs	5504480	NA	0.0165	NA
P-KLIN003	20160168	CFDNA	TP	CM	22051952	3784.64	0.6183	8353.69
P-KLIN003	20160168	CFDNA	TP	CP	42265174	1389.87	0.6551	1790.6
P-KLIN003	20160168	CFDNA	TP	Lp-wgs	3684194	NA	0.0129	NA
P-KLIN004	2015592	CFDNA	TP	CM	5661945	110.7	0.8788	3176.15
P-KLIN004	2015592	N	TP	CP	7540835	402.571	0.3852	1810.85
P-KLIN004	2015592	CFDNA	TP	Lp-wgs	8075020	NA	0.0199	NA
P-KLIN005	2015622	CFDNA	TP	CM	5546628	105.847	0.8839	3205.28
P-KLIN005	2015622	N	TP	CP	7376052	416.782	0.3544	1810.63
P-KLIN005	2015622	CFDNA	TP	Lp-wgs	7495231	NA	0.0191	NA
P-KLIN006	2015623	CFDNA	TP	CM	4543369	341.153	0.6918	4747.38
P-KLIN006	2015623	CFDNA	TP	CP	14323863	334.991	0.6764	1416.11
P-KLIN006	2015623	N	TP	CP	7766685	362.134	0.4473	1759.12
P-KLIN006	2015623	CFDNA	TP	Lp-wgs	8780037	NA	0.0174	NA
P-KLIN006	2015870	CFDNA	TP	CM	6132974	124.878	0.8865	3461.36
P-KLIN006	2015870	CFDNA	TP	Lp-wgs	6697276	NA	0.018	NA
P-KLIN007	2015788	CFDNA	TP	CM	5319851	135.51	0.871	3830.09
P-KLIN007	2015788	N	TP	CP	9174904	424.874	0.447	1758.76
P-KLIN007	2015788	CFDNA	TP	Lp-wgs	7685873	NA	0.0177	NA
P-KLIN007	20160236	CFDNA	TP	CM	3916924	195.548	0.724	3485.94
P-KLIN007	20160236	CFDNA	TP	CP	23320122	222.102	0.8129	979.219
P-KLIN007	20160236	CFDNA	TP	Lp-wgs	12490057	NA	0.0234	NA
P-KLIN009	2015881	CFDNA	TP	CM	7041934	151.169	0.8933	3978.35
P-KLIN009	2015881	N	TP	CP	8217027	381.962	0.4478	1755.71
P-KLIN009	2015881	CFDNA	TP	Lp-wgs	7598270	NA	0.0199	NA
P-KLIN009	20160099	CFDNA	TP	CM	5550335	895.632	0.4646	5951.14
P-KLIN009	20160099	CFDNA	TP	CP	23994858	750.913	0.5921	1535.56
P-KLIN009	20160099	CFDNA	TP	Lp-wgs	4947035	NA	0.0174	NA
P-KLIN010	20160014	CFDNA	TP	CM	5639364	532.721	0.6507	5250.97
P-KLIN010	20160014	N	TP	CP	8167485	380.15	0.4436	1744.53
P-KLIN010	20160014	CFDNA	TP	CP	17117836	486.44	0.6225	1472.83
P-KLIN010	20160014	CFDNA	TP	Lp-wgs	11376359	NA	0.0207	NA
P-KLIN010	20160292	CFDNA	TP	CM	26415722	1005.53	0.4937	1428.77
P-KLIN010	20160292	CFDNA	TP	Lp-wgs	5519034	NA	0.0132	NA
P-KLIN011	20160058	CFDNA	TP	CM	7290395	358.589	0.73	3409.43
P-KLIN011	20160058	CFDNA	TP	CP	18512805	354.603	0.7051	1216.99
P-KLIN011	20160058	N	TP	CP	9903147	518.669	0.3935	1807.15
P-KLIN011	20160058	CFDNA	TP	Lp-wgs	5130039	NA	0.016	NA
P-KLIN012	20160734	CFDNA	TP	CM	23785643	863.508	0.4894	1359.26
P-KLIN012	20160734	CFDNA	TP	Lp-wgs	5084803	NA	0.0133	NA
P-KLIN012	20160959	CFDNA	TP	CM	1959648	164.082	0.4696	3032.24
P-KLIN012	20160959	CFDNA	TP	CP	5036829	119.43	0.4956	1012.83
P-KLIN012	20160959	CFDNA	TP	Lp-wgs	1240129	NA	0.0333	NA
P-KLIN012	20160371b	N	TP	CP	8161122	409.542	0.4119	1787.37
P-KLIN013	20170057	CFDNA	TP	CM	5792237	247.642	0.773	3586.78
P-KLIN013	20170057	CFDNA	TP	CP	13196728	245.912	0.7298	1311.69
P-KLIN013	20170057	N	TP	CP	9188755	504.567	0.3652	1815.93
P-KLIN013	20170057	CFDNA	TP	Lp-wgs	5363937	NA	0.016	NA
P-KLIN014	20170058	CFDNA	TP	CM	2255393	579.819	0.3117	7039.52
P-KLIN014	20170058	CFDNA	TP	CP	13743462	614.492	0.3944	1519.07
P-KLIN014	20170058	N	TP	CP	11492518	618.21	0.3944	1835.03
P-KLIN014	20170058	CFDNA	TP	Lp-wgs	4471482	NA	0.0132	NA
P-NIKO001	2015260	CFDNA	TP	CM	2161784	390.489	0.4968	6900.23
P-NIKO001	2015260	CFDNA	TP	CP	38351302	447.916	0.39935	1185.22
P-NIKO001	2015260	N	TP	CP	10175888	373.428	0.5623	1740.3
P-NIKO001	2015260	CFDNA	TP	Lp-wgs	1280342	NA	0.0086	NA
P-NIKO001	2015423	CFDNA	TP	CM	20556858	901.982	0.4897	1647.24
P-NIKO001	2015423	CFDNA	TP	Lp-wgs	4171201	NA	0.0105	NA
P-NIKO001	2015589	CFDNA	TP	CM	2498536	201.516	0.3254	2280.4
P-NIKO001	2015589	CFDNA	TP	CP	9154285	205.705	0.4775	827.74
P-NIKO001	2015589	CFDNA	TP	Lp-wgs	3453352	NA	0.0515	NA
P-NIKO002	20160091	CFDNA	TP	CM	5634509	167.57	0.8701	4279.85
P-NIKO002	20160091	N	TP	CP	10147677	392.035	0.5446	1762.3
P-NIKO002	20160091	CFDNA	TP	Lp-wgs	5806366	NA	0.0164	NA
P-NIKO004	20160458	CFDNA	TP	CM	5785263	142.121	0.8792	3992.05
P-NIKO004	20160458	N	TP	CP	9455997	442.812	0.4563	1778.6
P-NIKO004	20160458	CFDNA	TP	Lp-wgs	7060685	NA	0.017	NA
P-NIKO005	20170077	CFDNA	TP	CM	6177237	208.361	0.8624	4631.91
P-NIKO005	20170077	N	TP	CP	11588107	491.022	0.503	1765.37
P-NIKO005	20170077	CFDNA	TP	Lp-wgs	6183593	NA	0.0165	NA
P-UZA001	2015529	CFDNA	TP	CM	6741154	287.518	0.7748	3647.12
P-UZA001	2015529	CFDNA	TP	CP	15992123	293.23	0.7381	1348.18
P-UZA001	2015529	N	TP	CP	12114231	615.725	0.4242	1834.06
P-UZA001	2015529	CFDNA	TP	Lp-wgs	6416367	NA	0.0177	NA
P-UZA001	2015806	CFDNA	TP	CM	7998507	269.322	0.9001	6417.08
P-UZA001	2015806	CFDNA	TP	Lp-wgs	7993861	NA	0.0195	NA
P-UZA002	2015793	CFDNA	TP	CM	9815243	709.485	0.743	5546.93
P-UZA002	2015793	CFDNA	TP	CP	12226547	421.13	0.5928	1666.93
P-UZA002	2015793	N	TP	CP	10470383	529.957	0.4248	1826.17
P-UZA002	2015793	CFDNA	TP	Lp-wgs	6187826	NA	0.0146	NA
P-UZA002	20160087	CFDNA	TP	CM	13616637	507.12	0.8492	4811.74
P-UZA002	20160087	CFDNA	TP	Lp-wgs	5922459	NA	0.0149	NA
P-UZA003	20160045	CFDNA	TP	CM	24886219	1398.83	0.8389	6964.52
P-UZA003	20160045	CFDNA	TP	CP	27273081	588.444	0.7343	1620.04
P-UZA003	20160045	N	TP	CP	13935542	639.939	0.4512	1751.45
P-UZA003	20160045	CFDNA	TP	Lp-wgs	8817870	NA	0.0168	NA
P-UZA003	20160332	CFDNA	TP	CM	7742370	405.785	0.6674	3020.2
P-UZA003	20160332	CFDNA	TP	CP	8449264	141.637	0.5766	751.184
P-UZA003	20160332	CFDNA	TP	Lp-wgs	4712151	NA	0.0675	NA
P-UZA004	20160259	CFDNA	TP	CM	5840017	173.45	0.8693	4317.58
P-UZA004	20160259	N	TP	CP	14938910	558.015	0.5372	1698.58
P-UZA004	20160259	CFDNA	TP	Lp-wgs	6950843	NA	0.0174	NA
P-UZA005	20160258	CFDNA	TP	CM	5919488	100.436	0.8951	3170.87
P-UZA005	20160258	N	TP	CP	13800061	524.558	0.5323	1712.83
P-UZA005	20160258	CFDNA	TP	Lp-wgs	7016317	NA	0.0184	NA
P-UZA006	20160299	CFDNA	TP	CM	7049828	140.777	0.8986	3839.46
P-UZA006	20160299	N	TP	CP	12118200	467.121	0.5241	1706.33
P-UZA006	20160299	CFDNA	TP	Lp-wgs	8078378	NA	0.0186	NA
P-UZA006	20160512	CFDNA	TP	CM	7116645	303.762	0.8846	7104.13
P-UZA006	20160512	CFDNA	TP	Lp-wgs	7435649	NA	0.0173	NA
P-UZA007	20160312	CFDNA	TP	CM	6729695	168.194	0.8856	4252.54
P-UZA007	20160312	N	TP	CP	13329144	493.725	0.5407	1685.65
P-UZA007	20160312	CFDNA	TP	Lp-wgs	7768470	NA	0.0184	NA
P-UZA007	20160471	CFDNA	TP	CM	7247371	442.59	0.8019	6037.44
P-UZA007	20160471	CFDNA	TP	Lp-wgs	4418271	NA	0.0128	NA
P-UZA009	20160447	CFDNA	TP	CM	5770361	281.554	0.7641	3913.96
P-UZA009	20160447	CFDNA	TP	CP	11835718	270.255	0.6899	1396.5
P-UZA009	20160447	N	TP	CP	13080946	398.176	0.6121	1648.31
P-UZA009	20160447	CFDNA	TP	Lp-wgs	6152317	NA	0.0168	NA
P-UZA010	20160610	CFDNA	TP	CM	6454430	102.314	0.9058	3210.21
P-UZA010	20160610	N	TP	CP	10497026	370.267	0.5593	1669.31
P-UZA010	20160610	CFDNA	TP	Lp-wgs	7341767	NA	0.0191	NA
P-UZA011	20160797	CFDNA	TP	CM	7054094	218.009	0.874	4696.54
P-UZA011	20160797	N	TP	CP	11330971	417.389	0.5432	1688.94
P-UZA011	20160797	CFDNA	TP	Lp-wgs	6275687	NA	0.0152	NA
P-UZA012	20160961	CFDNA	TP	CM	6797868	265.202	0.757	3162.46
P-UZA012	20160961	CFDNA	TP	CP	18697563	274.193	0.7583	1193.41
P-UZA012	20160961	N	TP	CP	12766605	506.858	0.5097	1703.96
P-UZA012	20160961	CFDNA	TP	Lp-wgs	5085779	NA	0.0133	NA
P-UZG001	2015263	CFDNA	TP	CM	10625838	716.162	0.7446	5110.18
P-UZG001	2015263	N	TP	CP	12058225	447.281	0.5359	1673.96
P-UZG001	2015263	CFDNA	TP	CP	19577580	466.988	0.6709	1405.13
P-UZG001	2015263	CFDNA	TP	Lp-wgs	4754509	NA	0.0146	NA
P-UZG002	2015347	CFDNA	TP	CM	13694589	2555.52	0.6018	8891.11
P-UZG002	2015347	CFDNA	TP	CP	18958533	387.619	0.1688	501.067
P-UZG002	2015347	N	TP	CP	12106435	460.309	0.526	1668.22
P-UZG002	2015347	CFDNA	TP	Lp-wgs	1777224	NA	0.0093	NA
P-UZG004	2015427	CFDNA	TP	CM	4188044	907.14	0.4605	7661.55
P-UZG004	2015427	N	TP	CP	12492209	448.485	0.551	1673.77
P-UZG004	2015427	CFDNA	TP	CP	20808939	653.146	0.6056	1662.72
P-UZG004	2015427	CFDNA	TP	Lp-wgs	4451705	NA	0.0143	NA
P-UZG004	2015627	CFDNA	TP	CM	4359564	101.391	0.5938	1069.94
P-UZG004	2015627	CFDNA	TP	CP	5295918	58.3251	0.5568	457.986
P-UZG004	2015627	CFDNA	TP	Lp-wgs	3636	NA	0.003	NA
P-UZG006	2015558	CFDNA	TP	CM	6016011	328.777	0.7491	4185.12
P-UZG006	2015558	CFDNA	TP	CP	14945228	321.967	0.7012	1390.87
P-UZG006	2015558	N	TP	CP	12747766	467.47	0.5417	1676.59
P-UZG006	2015558	CFDNA	TP	Lp-wgs	6106366	NA	0.0161	NA
P-UZG007	2015769	CFDNA	TP	CM	3411344	594.981	0.4897	6861.71
P-UZG007	2015769	CFDNA	TP	CP	19175539	510.681	0.6353	1615.95
P-UZG007	2015769	N	TP	CP	12944262	575.867	0.4669	1748.58
P-UZG007	2015769	CFDNA	TP	Lp-wgs	5276802	NA	0.0228	NA
P-UZG008	2015821	CFDNA	TP	CM	2704501	621.491	0.3629	7231.3
P-UZG008	2015821	CFDNA	TP	CP	15094677	548.687	0.5311	1691.87
P-UZG008	2015821	N	TP	CP	11810875	560.109	0.4334	1742.01
P-UZG008	2015821	CFDNA	TP	Lp-wgs	4338026	NA	0.0142	NA
P-UZG009	2015862	CFDNA	TP	CM	7078870	1095.67	0.5935	7245.24
P-UZG009	2015862	N	TP	CP	11615623	373.571	0.592	1643.57
P-UZG009	2015862	CFDNA	TP	CP	15625507	570.24	0.5334	1638.97
P-UZG009	2015862	CFDNA	TP	Lp-wgs	9774820	NA	0.02	NA
P-UZG011	2016005	CFDNA	TP	CM	2021167	105.134	0.4854	1882.3
P-UZG011	2016005	CFDNA	TP	CP	3870013	63.2068	0.418	579.292
P-UZG011	2016005	N	TP	CP	11892145	503.247	0.4967	1760.67
P-UZG011	2016005	CFDNA	TP	Lp-wgs	5866913	NA	0.0882	NA
P-UZG015	20160924	CFDNA	TP	CM	6630758	1369.46	0.4954	7998.4
P-UZG015	20160924	N	TP	CP	9504642	410.305	0.4851	1751.1
P-UZG015	20160924	CFDNA	TP	CP	27706641	804.431	0.6393	1710.31
P-UZG015	20160924	CFDNA	TP	Lp-wgs	6721930	NA	0.0198	NA
P-ZNA003	2015800	CFDNA	TP	CM	8167196	1985.44	0.4519	8548.19
P-ZNA003	2015800	N	TP	CP	9867446	432.685	0.4555	1694.82
P-ZNA003	2015800	CFDNA	TP	CP	24812361	1039.55	0.4889	1729.04
P-ZNA003	2015800	CFDNA	TP	Lp-wgs	5075346	NA	0.0127	NA
P-ZNA003	20160094	CFDNA	TP	CM	2500162	168.418	0.5021	2591.48
P-ZNA003	20160094	CFDNA	TP	Lp-wgs	6852899	NA	0.0762	NA
P-ZNA005	20160547	CFDNA	TP	CM	3942423	127.264	0.5863	1469.5
P-ZNA005	20160547	CFDNA	TP	CP	5860867	74.2566	0.522	492.03
P-ZNA005	20160547	N	TP	CP	10269715	490.165	0.4158	1694.54
P-ZNA005	20160547	CFDNA	TP	Lp-wgs	3006739	NA	0.0738	NA
P-ZNA005	20160779	CFDNA	TP	CM	3459507	116.19	0.7995	3128.53
P-ZNA005	20160779	CFDNA	TP	Lp-wgs	3741766	NA	0.0753	NA
P-ZNA008	20160916	CFDNA	TP	CM	5322143	906.104	0.3657	5018.79
P-ZNA008	20160916	CFDNA	TP	CP	10505679	298.253	0.4744	1098.21
P-ZNA008	20160916	N	TP	CP	8931460	353.47	0.5033	1670.06
P-ZNA008	20160916	CFDNA	TP	Lp-wgs	4065472	NA	0.0626	NA
P-ZNA009	20170067	CFDNA	TP	CM	1822026	150.086	0.355	2376.4
P-ZNA009	20170067	CFDNA	TP	CP	3948165	103.493	0.3022	777.376
P-ZNA009	20170067	N	TP	CP	11019930	524.756	0.4234	1733.52
P-ZNA009	20170067	CFDNA	TP	Lp-wgs	6351167	NA	0.0901	NA
P-00030190	3088722	CFDNA	TP	CM	4557161	554.25	0.6482	6661.25
P-00030190	3088722	CFDNA	TP	CP	11426198	436.214	0.5224	1574.4
P-00030190	3116992	CFDNA	TP	CM	16057634	651.845	0.8008	4027.97
P-00030190	2004124012	N	TP	CP	9117082	339.047	0.5611	1749.7
P-00030277	3042897	CFDNA	TP	CM	8993171	194.633	0.8722	3341.68
P-00030277	3088733	CFDNA	TP	CM	4078085	207.063	0.7986	4818.76
P-00030277	3088733	CFDNA	TP	CP	9570417	189.012	0.7091	1320.42
P-00030277	3167467	CFDNA	TP	CM	2254700	410.655	0.5201	7404.14
P-00030277	3167467	CFDNA	TP	CP	18802922	485.333	0.5945	1282.9
P-00030277	3167510	CFDNA	TP	CM	11380252	1027.45	0.6703	5361.88
P-00030277	2004053008	N	TP	CP	6601894	469.881	0.2192	1875.81
P-00030382	3043021	CFDNA	TP	CM	11730954	203.648	0.9125	3929.83
P-00030382	3088737	CFDNA	TP	CM	16973548	384.635	0.9185	5452.19
P-00030382	3088737	CFDNA	TP	CP	16311670	372.273	0.6778	1364.89
P-00030382	3142700	CFDNA	TP	CM	8530852	445.158	0.8401	6156.29
P-00030382	3167512	CFDNA	TP	CM	11440962	491.767	0.7797	3744.92
P-00030382	2004053006	N	TP	CP	6213518	432.027	0.2346	1880.11
P-00031122	3040458	CFDNA	TP	CM	12692261	609.189	0.8123	4825.78
P-00031122	3117019	CFDNA	TP	CM	33220869	2409	0.8352	8372.83
P-00031122	3167437	CFDNA	TP	CM	7290216	1550.58	0.5292	8434.77
P-00031122	3167437	CFDNA	TP	CP	28353258	916.442	0.5695	1439.73
P-00031122	2004124015	N	TP	CP	10225525	580.824	0.3509	1815.99
P-00031122	P1002	CFDNA	TP	CM	6844587	383.265	0.7078	3591.47
P-00031122	P1002	CFDNA	TP	CP	13163575	375.754	0.617	1402.82
P-00031997	3064496	CFDNA	TP	CM	17520765	388.914	0.9198	5438.01
P-00031997	3064496	CFDNA	TP	CP	17689426	387.535	0.6916	1368.3
P-00031997	3116990	CFDNA	TP	CM	16060383	279.242	0.8564	2390.81
P-00031997	3117016	CFDNA	TP	CM	17024007	747.175	0.865	6347.26
P-00031997	2004124001	N	TP	CP	13439214	590.704	0.4978	1819.32
P-00031998	3042880	CFDNA	TP	CM	13402486	831.489	0.772	5198.09
P-00031998	3064491	CFDNA	TP	CM	7363361	379.967	0.812	5244.3
P-00031998	3064491	CFDNA	TP	CP	16441336	311.572	0.7037	1243.79
P-00031998	2004124002	N	TP	CP	10877099	433.016	0.5434	1780.16
P-00032489	3088726	CFDNA	TP	CM	16135432	401.929	0.9017	4918.44
P-00032489	3117017	CFDNA	TP	CM	16643659	527.914	0.8979	6159.6
P-00032489	3117017	CFDNA	TP	CP	18801797	465.736	0.6932	1583.03
P-00032489	2004124000	N	TP	CP	15096424	704.535	0.4708	1816.4
P-00032489	P1005	CFDNA	TP	CM	8304542	701.275	0.6068	4141.9
P-00032489	P1005	CFDNA	TP	CP	16772966	680.392	0.4889	1538.57
P-00035929	3043065	CFDNA	TP	CM	8901678	487.038	0.8088	5433.71
P-00035929	3116984	CFDNA	TP	CM	19858434	701.321	0.8861	5967.2
P-00035929	3158193	CFDNA	TP	CM	10802285	758.551	0.8065	7063.43
P-00035929	3158193	CFDNA	TP	CP	16089216	518.831	0.6145	1631.71
P-00035929	2004123999	N	TP	CP	13781154	594.628	0.5089	1823.34
P-00037949	3043014	CFDNA	TP	CM	15712414	1309.27	0.7739	7212.25
P-00037949	3043014	CFDNA	TP	CP	17725432	770.671	0.4805	1649.18
P-00037949	3043060	CFDNA	TP	CM	18805590	1321.43	0.8114	7151.38
P-00037949	3142709	CFDNA	TP	CM	13107160	1026.87	0.7937	7454.86
P-00037949	3142709	CFDNA	TP	CP	19284238	658.579	0.6037	1694.35
P-00037949	2004123988	N	TP	CP	13660808	560.316	0.5285	1829.28
P-00038367	3043015	CFDNA	TP	CM	16515438	352.608	0.9213	5368.87
P-00038367	3043015	CFDNA	TP	CP	16423035	348.315	0.6938	1340.83
P-00038367	3094906	CFDNA	TP	CM	9462190	464.144	0.8224	5229.32
P-00038367	3167669	CFDNA	TP	CM	6781329	382.344	0.7911	5163.4
P-00038367	3167669	CFDNA	TP	CP	15681984	350.664	0.6887	1396.48
P-00038367	2004123990	N	TP	CP	14010922	502.041	0.5832	1803.89
P-00038833	3042878	CFDNA	TP	CM	9319232	1248.99	0.6816	7912.41
P-00038833	3042878	CFDNA	TP	CP	14140984	572.341	0.5225	1635.93
P-00038833	3116339	CFDNA	TP	CM	18907211	1088.39	0.8363	6899.05
P-00038833	3167514	CFDNA	TP	CM	16751716	561.33	0.8266	3847.16
P-00038833	2004123992	N	TP	CP	11400012	440.844	0.5526	1817.87
P-00039014	3042882	CFDNA	TP	CM	14311498	1734.7	0.6997	8021.84
P-00039014	3042882	CFDNA	TP	CP	20412954	634.558	0.5883	1547.41
P-00039014	2004124003	N	TP	CP	10357292	576.172	0.3621	1796.48
P-00039161	3042912	CFDNA	TP	CM	10577996	356.179	0.8294	3776.93
P-00039161	3042912	CFDNA	TP	CP	15528529	291.69	0.7321	1332.55
P-00039161	3116989	CFDNA	TP	CM	16765120	532.558	0.8901	5665.23
P-00039161	2004124005	N	TP	CP	8672780	536.298	0.2944	1835.01
P-00039161	P1010	CFDNA	TP	CM	7405668	525.517	0.6258	3605.02
P-00039161	P1010	CFDNA	TP	CP	16314726	597.736	0.5317	1496.15
P-00039162	3043056	CFDNA	TP	CM	21408263	950.111	0.8761	7077.62
P-00039162	3043056	CFDNA	TP	CP	20528683	813.452	0.4968	1567.5
P-00039162	2004124008	N	TP	CP	8881622	567.742	0.2725	1812
P-00039325	3043032	CFDNA	TP	CM	13349223	422.469	0.8864	5477.08
P-00039325	3043032	CFDNA	TP	CP	16018730	368.754	0.6867	1419.93
P-00039325	3116518	CFDNA	TP	CM	12184132	317.82	0.8983	4991.96
P-00039325	3142719	CFDNA	TP	CM	7966598	496.409	0.8181	6484.04
P-00039325	3167424	CFDNA	TP	CM	20785491	2952.72	0.697	8771.67
P-00039325	3167424	CFDNA	TP	CP	50042829	1129.26	0.7172	1535.46
P-00039325	2004124007	N	TP	CP	9016285	501.218	0.3635	1825.62
P-00039597	3042850	CFDNA	TP	CM	25499301	1217.61	0.8734	7395.45
P-00039597	3042850	CFDNA	TP	CP	20693976	858.984	0.4915	1610.66
P-00039597	3117018	CFDNA	TP	CM	17118579	1308.12	0.721	5231.61
P-00039597	3167393	CFDNA	TP	CM	15461646	979.792	0.7556	5227.37
P-00039597	2004124010	N	TP	CP	9474802	543.288	0.3489	1831.4
P-00039945	3043035	CFDNA	TP	CM	22416742	2798.46	0.735	8757.04
P-00039945	3043035	CFDNA	TP	CP	22404897	932.976	0.5631	1814.49
P-00039945	3116454	CFDNA	TP	CM	35853053	2546.98	0.7965	6778.61
P-00039945	3158073	CFDNA	TP	CM	49473657	2901.94	0.8693	8461.8
P-00039945	2004124009	N	TP	CP	11985134	762.402	0.276	1817.26
P-00040314	3042862	CFDNA	TP	CM	14351961	1036.37	0.7982	7012.03
P-00040314	3042862	CFDNA	TP	CP	19521669	623.995	0.6089	1602.47
P-00040314	3116991	CFDNA	TP	CM	14941573	1188.67	0.7039	5346.15
P-00040314	2004123975	N	TP	CP	3952665	289.218	0.1365	1774.44
P-00040314	P1008	CFDNA	TP	CM	4158484	846.467	0.218	5084.91
P-00040314	P1008	CFDNA	TP	CP	15632792	863.116	0.3209	1601.94
P-00041183	3094920	CFDNA	TP	CM	10392976	239.519	0.877	3721.31
P-00041183	3094920	CFDNA	TP	CP	6964723	167.076	0.6827	1469.49
P-00041183	2004123978	N	TP	CP	5252741	359.33	0.2029	1786.36
P-00041183	P1009	CFDNA	TP	CM	6179018	508.9	0.5979	3949.22
P-00041183	P1009	CFDNA	TP	CP	14928940	567.937	0.5126	1515.23
P-00041312	3094901	CFDNA	TP	CM	11190128	374.185	0.8575	4593.43
P-00041312	3094901	CFDNA	TP	CP	20417767	322.242	0.7658	1311.79
P-00041312	2004123979	N	TP	CP	5711155	402.615	0.1787	1795.21
P-00041758	3158069	CFDNA	TP	CM	9454246	898.249	0.7629	7366.4
P-00041758	3158069	CFDNA	TP	CP	14435026	453.923	0.6157	1535.12
P-00041758	2004123982	N	TP	CP	4724594	302.967	0.2547	1779.6
P-00041759	3116335	CFDNA	TP	CM	14066082	1345.5	0.7477	7560.96
P-00041759	3116335	CFDNA	TP	CP	10452721	609.904	0.3003	1665.93
P-00041759	3158068	CFDNA	TP	CM	7916352	998.452	0.6845	7634.94
P-00041759	2004123980	N	TP	CP	6184419	451.028	0.1553	1797.58
P-00041760	3116309	CFDNA	TP	CM	25697464	1627.91	0.8452	8003.08
P-00041760	3116309	CFDNA	TP	CP	10963847	572.715	0.4014	1696.15
P-00041760	3158026	CFDNA	TP	CM	9403995	620.668	0.8178	6932.97
P-00041760	2004123981	N	TP	CP	5638555	397.18	0.1846	1803.02
P-00042809	3116522	CFDNA	TP	CM	18247346	661.071	0.8798	5947.82
P-00042809	3116974	CFDNA	TP	CM	16295550	1204.68	0.7236	5401.15
P-00042809	3167423	CFDNA	TP	CM	3745026	832.173	0.4785	8401.18
P-00042809	3167423	CFDNA	TP	CP	20686705	667.298	0.543	1427.08
P-00042809	3167677	CFDNA	TP	CM	14784788	1283.12	0.7172	5981.47
P-00042809	2004123983	N	TP	CP	13289016	551.722	0.5239	1808.11
P-00043866	3124161	CFDNA	TP	CM	19179139	625.918	0.9006	6438.23
P-00043866	3124161	CFDNA	TP	CP	20319538	506.107	0.6928	1576.36
P-00043866	3167526	CFDNA	TP	CM	12164411	298.931	0.8184	2656.61
P-00043866	2004122223	N	TP	CP	10850188	567.037	0.4095	1825.99
P-00043867	3124162	CFDNA	TP	CM	15017795	421.771	0.9027	5723.33
P-00043867	3124162	CFDNA	TP	CP	10527648	349.209	0.5774	1507.06
P-00043867	2004122224	N	TP	CP	14179996	703.696	0.4354	1809.5
P-00044158	3116973	CFDNA	TP	CM	17454514	370.414	0.9208	5350.89
P-00044158	3116973	CFDNA	TP	CP	19718756	350.643	0.7652	1467.09
P-00044158	2004122226	N	TP	CP	10390234	601.098	0.3483	1849.44
P-00044274	3117009	CFDNA	TP	CM	13490477	665.058	0.8532	6680.47
P-00044274	3117009	CFDNA	TP	CP	9826578	444.357	0.4487	1611.13
P-00044274	2004122227	N	TP	CP	8513052	515.172	0.3245	1857.31
P-00044888	3116979	CFDNA	TP	CM	25779150	2017.4	0.8141	8252.07
P-00044888	3116979	CFDNA	TP	CP	19640381	871.283	0.5035	1762.17
P-00044888	2004123970	N	TP	CP	4856436	343.617	0.173	1796.05
P-00045275	3116983	CFDNA	TP	CM	12488322	720.28	0.8342	6752.41
P-00045275	3116983	CFDNA	TP	CP	9246781	446.524	0.4161	1593.38
P-00045275	2004123971	N	TP	CP	4969836	351.157	0.1628	1767.65
P-00045534	3116985	CFDNA	TP	CM	16654372	1021.05	0.8337	7295.7
P-00045534	3116985	CFDNA	TP	CP	9423888	473.492	0.3941	1625.27
P-00045534	3142702	CFDNA	TP	CM	11586728	1101.13	0.7589	7559.89
P-00045534	3167532	CFDNA	TP	CM	9674506	687.797	0.7773	6074.58
P-00045534	2004122236	N	TP	CP	13707834	525.845	0.5522	1769.21
P-00045609	3142720	CFDNA	TP	CM	8365700	309.257	0.8695	5394.11
P-00045609	3142720	CFDNA	TP	CP	18871622	306.299	0.7732	1382.84
P-00045609	2004122239	N	TP	CP	9748263	542.722	0.3796	1858.04
P-00045625	3116993	CFDNA	TP	CM	15394637	730.585	0.864	6909.36
P-00045625	3116993	CFDNA	TP	CP	23661926	588.75	0.7007	1623.42
P-00045625	2004122240	N	TP	CP	11224947	596.8	0.4042	1854.94
P-00045651	3142687	CFDNA	TP	CM	12611714	739.316	0.8335	6919.06
P-00045651	3142687	CFDNA	TP	CP	18743536	547.517	0.6523	1644.17
P-00045651	2004122219	N	TP	CP	7115680	468.214	0.264	1863.38
P-00045852	3142692	CFDNA	TP	CM	34853122	2521.99	0.8324	8475.74
P-00045852	3142692	CFDNA	TP	CP	26196004	885.287	0.6263	1786.43
P-00045852	2004122220	N	TP	CP	9846825	625.881	0.2932	1871.32
P-00045852	D10	N	TD	CB	18250852	145.512	0.7209	598.132
P-00045852	D10	CFDNA	TD	CB	25905691	517.961	0.6612	1110.27
P-00045852	D10	CFDNA	TD	Lp-wgs	17492414	NA	0.018	NA
P-00047788	3158021	CFDNA	TP	CM	14724615	493.246	0.8909	6396.75
P-00047788	3158021	CFDNA	TP	CP	20635776	418.994	0.7475	1656.04
P-00047788	3167500	CFDNA	TP	CM	17701825	865.589	0.8124	5245.68
P-00047788	3167525	CFDNA	TP	CM	16914107	653.564	0.8056	4088.79
P-00047788	2004122237	N	TP	CP	10333844	537.041	0.4116	1855.58
P-00049009	3158072	CFDNA	TP	CM	10899944	256.998	0.9165	5473.53
P-00049009	3158072	CFDNA	TP	CP	12555271	266.139	0.6972	1331.92
P-00049009	3167496	CFDNA	TP	CM	11137698	182.204	0.8415	2046.11
P-00049009	2004122222	N	TP	CP	6711945	460.248	0.2455	1843.78
P-00050669	3167521	CFDNA	TP	CM	9739648	913.957	0.7257	6766.63
P-00050669	3167521	CFDNA	TP	CP	23991286	658.118	0.6258	1488.85
P-00050669	2004122230	N	TP	CP	13304828	738.687	0.3767	1823.58
P-00050809	3167522	CFDNA	TP	CM	8563414	1837.75	0.5455	8922.14
P-00050809	3167522	CFDNA	TP	CP	30566438	1019.76	0.5769	1533.81
P-00050809	2004053003	N	TP	CP	5789896	398.328	0.2396	1895.28
P-00051214	3167523	CFDNA	TP	CM	12382477	666.744	0.7557	4345.58
P-00051214	3167523	CFDNA	TP	CP	18258488	495.384	0.6612	1554.65
P-00051214	3200764	CFDNA	TP	CP	39638414	972.034	0.6072	1223.04
P-00051214	2004053001	N	TP	CP	5869762	395.126	0.2563	1879.83
P-00051214	D4	N	TD	CB	22357247	33.8889	0.8636	220.266
P-00051214	D4	CFDNA	TD	CB	14844705	411.167	0.5669	1202.24
P-00051214	D4	CFDNA	TD	Lp-wgs	4693027	NA	0.0191	NA
P-00051608	3167509	CFDNA	TP	CM	9880375	382.704	0.8409	4838.52
P-00051608	3167509	CFDNA	TP	CP	25371326	393.535	0.7569	1290.66
P-00051608	2004053010	N	TP	CP	5568058	401.134	0.209	1837.3
P-00052174	3167422	CFDNA	TP	CM	3236001	773.721	0.3692	7771.69
P-00052174	3167422	CFDNA	TP	CP	25456375	894.404	0.4733	1402.2
P-00052174	2004053007	N	TP	CP	6599980	479.904	0.2017	1876.3
P-00052574	3167504	CFDNA	TP	CM	2171481	243.424	0.6692	6449.41
P-00052574	3167504	CFDNA	TP	CP	18320316	279.168	0.7133	1040.34
P-00052574	2004053005	N	TP	CP	5684454	390.099	0.2418	1872.51
P-00052587	3167511	CFDNA	TP	CM	3600308	140.126	0.8572	5213.28
P-00052587	3167511	CFDNA	TP	CP	7915855	129.122	0.7536	1288.72
P-00052587	2004053004	N	TP	CP	6346719	436.997	0.2379	1864.88
P-00056067	3167406	CFDNA	TP	CM	8329020	944.709	0.6946	7283.08
P-00056067	3167406	CFDNA	TP	CP	19083220	571.099	0.6003	1504.15
P-00056067	2004122231	N	TP	CP	12705181	621.667	0.4452	1823.19
P-00056067	D5	N	TD	CB	15724375	11.835	0.8832	129.02
P-00056067	D5	CFDNA	TP	CS	23861344	217.289	0.180133	716.858
P-00056067	D5	CFDNA	TD	CS	29201138	295.638	0.244167	717.749
P-00056067	D5	CFDNA	KH	CS	36940956	354.596	0.217733	660.686
P-00056067	D5	CFDNA	TD	Lp-wgs	28962485	NA	0.0091	NA
P-00043045	3088897	N	TP	CP	31303742	1040.24	0.5765	1600.38
P-00043045	URO003	CFDNA	TP	CP	29035490	699.431	0.6578	1375.2
P-D11	D11	CFDNA	TD	CB	30987058	63.8534	0.9569	930.437
P-D11	N	N	TD	CB	17122959	150.959	0.7087	619.701
P-D13	D13	CFDNA	TD	CB	17795099	410.438	0.4616	815.4
P-D13	D13	CFDNA	TD	Lp-wgs	43332890	NA	0.0527	NA
P-D13	N	N	TD	CB	19363812	172.083	0.8011	915.995
P-D14	D14	CFDNA	TD	CB	26045146	634.537	0.5176	989.85
P-D14	D14	CFDNA	TD	Lp-wgs	52218233	NA	0.0402	NA
P-D14	N	N	TD	CB	19812646	248.778	0.7474	1013.64
P-D15	D15	CFDNA	TD	CB	19653574	416.585	0.5712	976.849
P-D15	D15	CFDNA	TD	Lp-wgs	42992463	NA	0.0453	NA
P-D15	N	N	TD	CB	18586255	239.005	0.741	980.572
P-D16	D16	CFDNA	TD	CB	20473649	502.63	0.5182	966.829
P-D16	D16	CFDNA	TD	Lp-wgs	38688175	NA	0.0392	NA
P-D16	N	N	TD	CB	21375002	159.275	0.8226	835.291
P-D17	D17	CFDNA	TD	CB	17835692	248.465	0.6812	822.825
P-D17	D17	CFDNA	TD	Lp-wgs	33833248	NA	0.0401	NA
P-D17	N	N	TD	CB	18199856	127.311	0.8275	806.859
P-D3	D3	CFDNA	TD	CS	32556704	85.0432	0.7462	608.217
P-D3	D3	CFDNA	TP	CS	23962381	85.2671	0.670667	617.981
P-D3	D3	CFDNA	KH	CS	37004656	126.675	0.646533	549.912
P-D3	D3	CFDNA	TD	Lp-wgs	28953980	NA	0.0142	NA
P-D3	N	N	TD	CB	14045343	165.737	0.6016	590.055
P-D6	D6	CFDNA	TD	CB	14424360	345.247	0.6293	1244.53
P-D6	D6	CFDNA	TD	Lp-wgs	6116573	NA	0.0221	NA
P-D7	D7	CFDNA	TD	CB	15024109	345.414	0.6554	1322.3
P-D7	D7	CFDNA	TD	Lp-wgs	5531404	NA	0.021	NA
P-D7	N	N	TD	CB	12832625	148.374	0.5964	558.801
P-D8	D8	CFDNA	TD	CB	15695791	89.7909	0.903	1142.9
P-D8	N	N	TD	CB	21096464	128.195	0.7711	530.303
P-G001	G001	CFDNA	TP	CM	29930084	2598.57	0.7266	6582.71
P-G001	G001	N	TP	CP	14167123	842.48	0.242	1624.58
P-HD01	HD01	N	TP	CP	7389190	483.978	0.1507	1581.14
P-HD01	HD01	CFDNA	TP	CP	14297486	493.275	0.5222	1371.54
P-HD01	HD01	CFDNA	TP	Lp-wgs	4924703	NA	0.0147	NA
P-HD02	HD02	CFDNA	TP	CP	16698265	507.277	0.5689	1358.95
P-HD02	HD02	N	TP	CP	9079013	586.419	0.1597	1601
P-HD02	HD02	CFDNA	TP	Lp-wgs	4722357	NA	0.0136	NA
P-HD03	HD03	CFDNA	TP	CP	14920042	412.51	0.5959	1306.97
P-HD03	HD03	N	TP	CP	6543265	425.819	0.1379	1559.25
P-HD03	HD03	CFDNA	TP	Lp-wgs	4959626	NA	0.0138	NA
P-HD04	HD04	CFDNA	TP	CP	16320819	464.501	0.5829	1304.4
P-HD04	HD04	N	TP	CP	10907350	687.593	0.1765	1593.28
P-HD04	HD04	CFDNA	TP	Lp-wgs	5207020	NA	0.0133	NA
P-HD05	HD05	N	TP	CP	4656662	307.925	0.1261	1553.13
P-HD05	HD05	CFDNA	TP	CP	16547244	417.629	0.6184	1242.07
P-HD05	HD05	CFDNA	TP	Lp-wgs	4561393	NA	0.0127	NA
P-HD06	HD06	CFDNA	TP	CP	14903828	463.883	0.56	1341.16
P-HD06	HD06	N	TP	CP	13295098	807.159	0.2095	1599.12
P-HD06	HD06	CFDNA	TP	Lp-wgs	5412667	NA	0.0157	NA
P-HD08	HD08	CFDNA	TP	CP	14886561	329.447	0.6504	1220.84
P-HD08	HD08	N	TP	CP	6753361	442.643	0.147	1592.16
P-HD08	HD08	CFDNA	TP	Lp-wgs	5137499	NA	0.0147	NA
P-HD09	HD09	N	TP	CP	3376744	219.78	0.1399	1559.8
P-HD09	HD09	CFDNA	TP	CP	16164405	345.736	0.6675	1217.29
P-HD09	HD09	CFDNA	TP	Lp-wgs	5654336	NA	0.0152	NA
P-HD14	HD14	N	TP	CP	2797905	178.966	0.1364	1461.63
P-HD14	HD14	CFDNA	TP	CP	15471398	424.232	0.5995	1284.76
P-HD14	HD14	CFDNA	TP	Lp-wgs	5069833	NA	0.0146	NA
P-HD17	HD17	CFDNA	TP	CP	18103239	534.096	0.5902	1370.6
P-HD17	HD17	N	TP	CP	10020588	623.042	0.188	1566.41
P-HD17	HD17	CFDNA	TP	Lp-wgs	5566791	NA	0.0141	NA
P-HD18	HD18	CFDNA	TP	CP	17790099	495.252	0.6098	1378.51
P-HD18	HD18	N	TP	CP	13816627	581.423	0.4155	1501.28
P-HD18	HD18	CFDNA	TP	Lp-wgs	5834188	NA	0.0147	NA
P-HD21	HD21	CFDNA	TP	CP	16427901	489.94	0.5861	1401.45
P-HD21	HD21	N	TP	CP	7854282	492.317	0.1751	1577.26
P-HD21	HD21	CFDNA	TP	Lp-wgs	5328722	NA	0.0129	NA
P-HD22	HD22	CFDNA	TP	CP	17911839	566.93	0.5535	1382.58
P-HD22	HD22	N	TP	CP	13403811	724.545	0.2837	1567.93
P-HD22	HD22	CFDNA	TP	Lp-wgs	5772536	NA	0.0135	NA
P-HD23	HD23	CFDNA	TP	CP	17004921	400.283	0.6394	1251.08
P-HD23	HD23	N	TP	CP	13311333	584.355	0.3951	1504.91
P-HD23	HD23	CFDNA	TP	Lp-wgs	5818269	NA	0.0141	NA
P-HD24	HD24	N	TP	CP	4735265	316.625	0.1512	1604.67
P-HD24	HD24	CFDNA	TP	CP	19857300	814.892	0.4521	1432.71
P-HD24	HD24	CFDNA	TP	Lp-wgs	6700125	NA	0.0138	NA
P-HD25	HD25	CFDNA	TP	CP	15143323	453.657	0.5699	1350.91
P-HD25	HD25	N	TP	CP	12859615	602.995	0.3851	1594.28
P-HD25	HD25	CFDNA	TP	Lp-wgs	5838847	NA	0.0143	NA
P-HD26	HD26	CFDNA	TP	CP	15050466	457.364	0.5664	1341.07
P-HD26	HD26	N	TP	CP	11315072	534.605	0.3796	1582.33
P-HD26	HD26	CFDNA	TP	Lp-wgs	4724679	NA	0.013	NA
P-HD27	HD27	CFDNA	TP	CP	16106001	353.301	0.6466	1211.89
P-HD27	HD27	N	TP	CP	14474545	838.429	0.2639	1646.36
P-HD27	HD27	CFDNA	TP	Lp-wgs	5229295	NA	0.0143	NA
P-HD28	HD28	CFDNA	TP	CP	24977212	462.542	0.7058	1223.28
P-HD28	HD28	N	TP	CP	15388865	886.99	0.2706	1650.24
P-HD28	HD28	CFDNA	TP	Lp-wgs	5135578	NA	0.0151	NA
P-HD29	HD29	CFDNA	TP	CP	22081426	500.566	0.6595	1276.5
P-HD29	HD29	N	TP	CP	8860991	581.38	0.1745	1651.02
P-HD29	HD29	CFDNA	TP	Lp-wgs	4981312	NA	0.013	NA
P-healthy01	healthy01	CFDNA	TD	CB	5137633	124.431	0.6492	1272.83
P-healthy02	healthy02	CFDNA	TD	CB	8464282	160.842	0.73365	1272.01
P-healthy03	healthy03	CFDNA	TD	CB	4467873	114.737	0.6241	1259.14
P-healthy05	healthy05	CFDNA	TD	CB	6656882	128.927	0.7211	1329.04
P-healthy09	healthy09	CFDNA	TD	CB	4677119	94.7031	0.7095	1283.6
P-healthy10	healthy10	CFDNA	TD	CB	5028064	94.1471	0.7279	1278.23
P-healthy11	healthy11	CFDNA	TD	CB	4887835	102.216	0.7011	1299.39
P-healthy12	healthy12	CFDNA	TD	CB	5453850	104.186	0.7264	1309.76
P-K11	K11	CFDNA	TD	CB	33773203	831.917	0.4978	960.597
P-K11	K11	CFDNA	TP	CM	4155549	848.007	0.1766	4828.16
P-K11	K11	CFDNA	TP	CP	14847715	845.614	0.2669	1526.08
P-K11	K11	CFDNA	TD	Lp-wgs	68486364	NA	0.063	NA
P-K11	N	N	TD	CB	17209113	101.518	0.8385	750.557
P-K13	K13	CFDNA	TP	CM	5718033	211.284	0.8094	3985.27
P-K13	K13	CFDNA	TP	CP	777174	52.4802	0.1344	1611.16
P-K13	K13	N	TP	CP	9964890	606.266	0.2142	1604.92
P-ONK1	N	N	TD	CB	22741218	172.265	0.7416	613.139
P-ONK1	ONK1	CFDNA	TD	CB	28251821	313.779	0.63375	580.042
P-ONK1	ONK1	CFDNA	TD	CC	75128211	499.92	0.709391	5419.22
P-ONK1	ONK1	CFDNA	TD	Lp-wgs	78872196	NA	0.0299	NA
P-00043045	ONK11	CFDNA	TD	CB	21662670	52.4625	0.9449	851.226
P-00043045	ONK11	CFDNA	TD	Lp-wgs	7872844	NA	0.023	NA
P-ONK13	N	N	TD	CB	20626648	129.875	0.7751	563.111
P-ONK13	ONK13	CFDNA	TD	CB	44600647	139.889	0.791	527.731
P-ONK13	ONK13	CFDNA	TD	CC	814025	130.531	0.6105	8397.36
P-ONK13	ONK13	CFDNA	TD	Lp-wgs	18019640	NA	0.0259	NA
P-ONK14	N	N	TD	CB	16958240	185.768	0.604	552.755
P-ONK14	ONK14	CFDNA	TD	CB	46140830	245.866	0.7283	520.836
P-ONK14	ONK14	CFDNA	TD	CC	1108951	261.812	0.4966	9171.05
P-ONK14	ONK14	CFDNA	TD	Lp-wgs	17670131	NA	0.026	NA
P-ONK15	N	N	TD	CB	26819270	138.392	0.7914	460.134
P-ONK15	ONK15	CFDNA	TD	CB	22638533	347.746	0.7525	1213.73
P-ONK15	ONK15	CFDNA	TD	Lp-wgs	30020172	NA	0.0264	NA
P-ONK2	N	N	TD	CB	9350847	138.003	0.5488	650.353
P-ONK2	ONK2	CFDNA	TD	CB	17947866	151.048	0.562117	799.083
P-ONK2	ONK2	CFDNA	TD	Lp-wgs	57858066	NA	0.0275	NA
P-ONK3	N	N	TD	CB	8757968	151.239	0.5134	713.088
P-ONK3	ONK3	CFDNA	TD	CB	34877470	302.785	0.83225	1301.35
P-ONK3	ONK3	CFDNA	TD	CC	14784137	431.458	0.587633	4941.07
P-ONK3	ONK3	CFDNA	TD	Lp-wgs	53832169	NA	0.0251	NA
P-ONK4	N	N	TD	CB	15576271	130.639	0.7256	615.573
P-ONK4	ONK4	CFDNA	TD	CB	35989011	366.326	0.80745	1279.33
P-ONK4	ONK4	CFDNA	TD	Lp-wgs	59585870	NA	0.0245	NA
P-ONK5	N	N	TD	CB	9302265	156.58	0.4939	696.041
P-ONK5	ONK5	CFDNA	TD	CB	49610964	195.255	0.598075	568.088
P-ONK5	ONK5	CFDNA	TD	CC	51031166	270.805	0.829082	7918.18
P-ONK5	ONK5	CFDNA	TD	Lp-wgs	68578391	NA	0.0313	NA
P-ONK6	N	N	TD	CB	17361572	135.033	0.6776	509.949
P-ONK6	ONK6	CFDNA	TD	CB	18494476	308.945	0.7459	1254.69
P-ONK6	ONK6	CFDNA	TD	CC	91818540	1155.94	0.611809	7351.76
P-ONK6	ONK6	CFDNA	TD	Lp-wgs	175622530	NA	0.0336	NA
P-ONK7	N	N	TD	CB	43104012	309.079	0.7613	543.73
P-ONK7	ONK7	CFDNA	TD	CB	57427883	180.51	0.8368	581.821
P-ONK7	ONK7	CFDNA	TD	Lp-wgs	8856228	NA	0.0253	NA
P-ONK8	N	N	TD	CB	19993352	257.665	0.7444	1053.87
P-ONK8	ONK8	CFDNA	TD	CB	44724033	293.875	0.727833	532.495
P-ONK8	ONK8	CFDNA	TD	CC	42702999	551.698	0.659071	4737.78
P-ONK8	ONK8	CFDNA	TD	Lp-wgs	106410798	NA	0.0252	NA
P-ONK9	N	N	TD	CB	10173896	149.468	0.551	676.719
P-ONK9	ONK9	CFDNA	TD	CB	25226504	315.68	0.7944	1170.12
P-ONK9	ONK9	CFDNA	TD	Lp-wgs	7662271	NA	0.0216	NA
P-00043045	N	N	TD	CB	23678242	188.027029	0.7324	588.732
P-U001	U001	CFDNA	TP	CP	36830323	867.082	0.616	1187.62
P-U001	3295426	N	TP	CP	9586550	463.396	0.3876	1611.91
1Library preparation kits applied: TP, ThruPLEX plasma seq; TD, ThruPLEX DNA seq; KH, Kapa Hyper Prep.
2The targeted designs are described in Supplementary table 1
