# Supplementary material for: Cell-free DNA profiling of metastatic prostate cancer reveals microsatellite instability, structural rearrangements and clonal hematopoiesis
Source: Genome Med. 2018 Nov 21;10:85. doi: 10.1186/s13073-018-0595-5 (PMC6247769; doi:10.1186/s13073-018-0595-5)
Supplement: Supplementary file 5 — Table S4. Overview of the number of samples per described analysis. (XLSX 12 kb) [file 13073_2018_595_MOESM5_ESM.xlsx]

## Sheet: Sheet1
	Cohorts											Data applied for generating main figures 1-5
	PROBIO		CORE-ARV-CTC			Analysis type (Yes = possible to perform, NO = not possible to perform)						Figure 1 - Tumor burden at different lines of therapy		Figure 2 - Detection of microsatellite instability from cell-free DNA		Figure 3 - Exonic and intronic profiling of circulating tumor DNA		Figure 4 - Androgen receptor alterations		Figure 5 - Alterations in genes associated with DNA repair deficiency
Target sequencing design*	Number of patients	Number of samples	Number of patients	Number of samples	Total number of samples profiled with each design	Circulating tumor DNA fraction estimation	Copy-number alteration identification	Sincle nucleotide variation- and small insertion/deletion identification	Intronic analysis of structural variants in tumor suppressors (PTEN, RB1, TP53)	Intronic analysis of structural variants in the androgen receptor	Microsattelite instability	Number of patients	Number of samples	Number of patients, in parenthesis: number of patients with >=0.1 ctDNA fraction	Number of samples, in parenthesis: number of samples with >=0.1 ctDNA fraction	Number of patients, in parenthesis: number of patients with >0 ctDNA fraction	Number of samples, in parenthesis: number of samples with >0 ctDNA fraction	Number of patients, in parenthesis: number of CRPC patients	Number of samples, in parenthesis: number of CRPC patients	Number of patients	Number of samples
CS	2	2	1	1	3	Yes	In combination with low-pass wgs	Yes	No	No	No	3	3							3	3
CB	24	24	0	0	24	Yes	Yes	Yes	No	No	Yes	24	24	24 (20)	24 (20)					24	24
CD	0	0	18	18§	18	Yes	In combination with low-pass wgs	Yes	No	Yes	No	18	18					18 (18)	18 (18)	18	18
CM	23	37	82	99§	136	Yes	In combination with low-pass wgs§§	Yes	No	Yes	No	105	136					80§, §§ (80)	97§, §§ (97)	82§§	99§§
CP	50	60	97	123§	183	Yes	Yes	Yes	Yes	Yes	Yes	147	183	135 (86)	165% (101)	135 (124)	165% (152)	141 (129)	173 (160)	147	183
Sum	99**	123	198**	241	364							297**	364	159** (106)	189 (121)	135 (124)	165% (152)	239** (227)	288 (275)	274**	327
Unique number of patients and samples	72	123	145	241	364							217	364	156 (105)	189 (121)	135 (124)	165% (152)	189 (177)	288 (275)	217	327
* The target sequencing designs are described in detail in Supplementary table 1. Here, only one design is registered for each sample. For example, both CP and CM design was applied for multiple samples (Supplementary table 1 & 2) to boost coverage in critical regions and to saturate libraries. However, CP contains all regions of CM and is therefore accounted for here.
** The sum does not add up to the number unique patients as e.g. follow-up samples of the same patient, initially profiled with CP design, were also profiled with CM design.
§ Twenty-one plasma samples (1 CD, 2 CM and 18 CP design) demonstrated poor quality after initial QC (Supplementary methods). These samples were not used for strutural variant calling. However, 9 samples were previously profiled (Comprehensive Profiling of the Androgen Receptor in Liquid Biopsies from Castration-resistant Prostate Cancer Reveals Novel Intra-AR Structural Variation and Splice Vari…
§§ ProBio CM design plasma samples failed low-pass WGS. However, CP design was profiled for other time-points of all samples profiled with CM design from the ProBio cohort. The ProBio CM design samples were only used for ctDNA fraction estimation in follow-up samples.
% 18 CP design samples with poor cfDNA quality were not included for MSI evaluation.
