# Supplementary material for: Cell-free DNA profiling of metastatic prostate cancer reveals microsatellite instability, structural rearrangements and clonal hematopoiesis
Source: Genome Med. 2018 Nov 21;10:85. doi: 10.1186/s13073-018-0595-5 (PMC6247769; doi:10.1186/s13073-018-0595-5)
Supplement: Supplementary file 7 — Table S5. CTC count, ctDNA fraction and line of therapy. (XLSX 27 kb) [file 13073_2018_595_MOESM7_ESM.xlsx]

## Sheet: summary_ProBio.txt
Study	Sample ID	Sample donor ID	Circulating tumor cell count	Circulating tumor DNA fraction	Clinical stage and line of therapy
CORE-ARV-CTC	2015112	P-AZSJ001	0	0.015	mCRPC1_B
CORE-ARV-CTC	2015248	P-AZSJ001	0	0	mCRPC1_F
CORE-ARV-CTC	2015729	P-AZSJ001	0	0	mCRPC2_B
CORE-ARV-CTC	2015116	P-AZSJ002	17	0.1	mCRPC3_B
CORE-ARV-CTC	2015236	P-AZSJ002	48	0.34	mCRPC3_F
CORE-ARV-CTC	2015351	P-AZSJ002	73	0.4	mCRPC4_B
CORE-ARV-CTC	2015123	P-AZSJ003	0	0	mCRPC1_B
CORE-ARV-CTC	2015245	P-AZSJ003	0	0	mCRPC1_F
CORE-ARV-CTC	2015209	P-AZSJ004	1	0	mCRPC1_B
CORE-ARV-CTC	2015219	P-AZSJ005	0	0.016	mCRPC1_B
CORE-ARV-CTC	2015557	P-AZSJ005	0	0.06	mCRPC2_B
CORE-ARV-CTC	2015220	P-AZSJ006	0	0.06	mCRPC1_B
CORE-ARV-CTC	2015368	P-AZSJ006	0	0	mCRPC1_F
CORE-ARV-CTC	2015237	P-AZSJ007	0	0	mCRPC2_B
CORE-ARV-CTC	20160760	P-AZSJ007	1	0.013	mCRPC3_B
CORE-ARV-CTC	2015246	P-AZSJ008	1	0.06	mCRPC1_B
CORE-ARV-CTC	2015238	P-AZSJ009	0	0	mCRPC2_B
CORE-ARV-CTC	2015537	P-AZSJ009	0	0.1	mCRPC3_B
CORE-ARV-CTC	2015292	P-AZSJ010	1	0.06	mCRPC2_B
CORE-ARV-CTC	2015293	P-AZSJ011	1	0.14	mCRPC1_B
CORE-ARV-CTC	2015392	P-AZSJ012	0	0.06	mCRPC1_B
CORE-ARV-CTC	2015410	P-AZSJ013	1	0.12	mCRPC1_B
CORE-ARV-CTC	2015462	P-AZSJ014	1	0.08	mCRPC1_B
CORE-ARV-CTC	2015626	P-AZSJ014	0	0.01	mCRPC1_F
CORE-ARV-CTC	20160778	P-AZSJ014	0	0	mCRPC2_B
CORE-ARV-CTC	2015495	P-AZSJ015	2	0.06	mCRPC2_B
CORE-ARV-CTC	2015771	P-AZSJ015	1	0.08	mCRPC3_B
CORE-ARV-CTC	2015497	P-AZSJ016	3	0.06	mCRPC1_B
CORE-ARV-CTC	2015787	P-AZSJ016	0	0.06	mCRPC1_F
CORE-ARV-CTC	20160914	P-AZSJ016	0	0.08	mCRPC2_B
CORE-ARV-CTC	2015538	P-AZSJ017	1	0.06	mCRPC2_B
CORE-ARV-CTC	2015731	P-AZSJ017	0	0.4	mCRPC2_F
CORE-ARV-CTC	2015869	P-AZSJ017	0	0.85	mCRPC3_B
CORE-ARV-CTC	2015593	P-AZSJ018	5	0.65	mCRPC3_B
CORE-ARV-CTC	2015818	P-AZSJ018	20	0.8	mCRPC4_B
CORE-ARV-CTC	2015733	P-AZSJ019	2	0.06	mCRPC1_B
CORE-ARV-CTC	20160346	P-AZSJ019	0	0.12	mCRPC2_B
CORE-ARV-CTC	2015734	P-AZSJ020	5	0.1	mCRPC3_B
CORE-ARV-CTC	20160377	P-AZSJ020	0	0.06	mCRPC4_B
CORE-ARV-CTC	2015767	P-AZSJ021	4	0	mCRPC2_B
CORE-ARV-CTC	2015932	P-AZSJ021	0	0	mCRPC2_F
CORE-ARV-CTC	20170160	P-AZSJ021	9	0.1	mCRPC3_B
CORE-ARV-CTC	2015868	P-AZSJ022	0	0.1	mCRPC2_B
CORE-ARV-CTC	20160057	P-AZSJ022	2	0	mCRPC2_F
CORE-ARV-CTC	20160238	P-AZSJ022	2	0.014	mCRPC3_B
CORE-ARV-CTC	20160025	P-AZSJ023	1	0.06	mCRPC1_B
CORE-ARV-CTC	20160246	P-AZSJ023	0	0.06	mCRPC1_F
CORE-ARV-CTC	20160071	P-AZSJ025	1	0	mCRPC3_B
CORE-ARV-CTC	20160097	P-AZSJ026	0	0	mCRPC1_B
CORE-ARV-CTC	20160197	P-AZSJ027	1	0.035	mCRPC3_B
CORE-ARV-CTC	20160221	P-AZSJ028	2	0.26	mCRPC1_B
CORE-ARV-CTC	20160362	P-AZSJ028	9	0.3	mCRPC1_F
CORE-ARV-CTC	20160433	P-AZSJ028	8	0.2	mCRPC2_B
CORE-ARV-CTC	20160245	P-AZSJ029	6	0.1	mCRPC3_B
CORE-ARV-CTC	20160372	P-AZSJ029	8	0.14	mCRPC3_F
CORE-ARV-CTC	20160291	P-AZSJ030	1	0.023	mCRPC1_B
CORE-ARV-CTC	20160469	P-AZSJ030	34	0	mCRPC1_F
CORE-ARV-CTC	20160322	P-AZSJ031	1	0.04	mCRPC1_B
CORE-ARV-CTC	20160518	P-AZSJ031	0	0.04	mCRPC1_F
CORE-ARV-CTC	20160323	P-AZSJ032	14	0.083	mCRPC1_B
CORE-ARV-CTC	20160746	P-AZSJ032	0	0	mCRPC2_B
CORE-ARV-CTC	20160338	P-AZSJ033	0	0.026	mCRPC1_B
CORE-ARV-CTC	20160378	P-AZSJ034	19	0.38	mCRPC1_B
CORE-ARV-CTC	20160379	P-AZSJ035	0	0	mCRPC1_B
CORE-ARV-CTC	20160586	P-AZSJ035	0	0.08	mCRPC1_F
CORE-ARV-CTC	20160528	P-AZSJ037	0	0.1	mCRPC1_B
CORE-ARV-CTC	20160529	P-AZSJ038	0	0.1	mCRPC1_B
CORE-ARV-CTC	20160530	P-AZSJ039	0	0	mCRPC1_B
CORE-ARV-CTC	20160724	P-AZSJ039	0	0	mCRPC1_F
CORE-ARV-CTC	20160699	P-AZSJ040	0	0.12	mCRPC3_B
CORE-ARV-CTC	20160855	P-AZSJ040	NA	0	mCRPC3_F
CORE-ARV-CTC	20160587	P-AZSJ041	0	0.39	mCRPC1_B
CORE-ARV-CTC	20160783	P-AZSJ041	0	0.08	mCRPC1_F
CORE-ARV-CTC	20160862	P-AZSJ041	1	0.12	mCRPC2_B
CORE-ARV-CTC	20160588	P-AZSJ042	1	0.06	mCRPC1_B
CORE-ARV-CTC	20160784	P-AZSJ042	2	0	mCRPC1_F
CORE-ARV-CTC	20160609	P-AZSJ043	19	0.78	mCRPC1_B
CORE-ARV-CTC	20160682	P-AZSJ044	12	0.2	mCRPC1_B
CORE-ARV-CTC	20160863	P-AZSJ044	1	0.05	mCRPC1_F
CORE-ARV-CTC	20160698	P-AZSJ045	0	0	mCRPC1_B
CORE-ARV-CTC	20160864	P-AZSJ045	1	0.1	mCRPC1_F
CORE-ARV-CTC	20160725	P-AZSJ046	0	0	mCRPC1_B
CORE-ARV-CTC	20160792	P-AZSJ047	1	0	mCRPC1_B
CORE-ARV-CTC	20160745	P-AZSJ048	0	0.016	mCRPC1_B
CORE-ARV-CTC	20170164	P-AZSJ048	1	0.12	mCRPC2_B
CORE-ARV-CTC	20160851	P-AZSJ049	2	0.2	mCRPC1_B
CORE-ARV-CTC	20160992	P-AZSJ049	18	0.42	mCRPC2_B
CORE-ARV-CTC	20160727	P-AZSJ050	0	0.06	mCRPC2_B
CORE-ARV-CTC	20160925	P-AZSJ050	0	0.08	mCRPC3_B
CORE-ARV-CTC	20160865	P-AZSJ051	0	0	mCRPC1_B
CORE-ARV-CTC	20170055	P-AZSJ051	0	0.08	mCRPC1_F
CORE-ARV-CTC	20160993	P-AZSJ052	0	0	mCRPC1_B
CORE-ARV-CTC	20170119	P-AZSJ055	2	0.05	mCRPC1_B
CORE-ARV-CTC	20170152	P-AZSJ056	1	0.1	mCRPC1_B
CORE-ARV-CTC	20170129	P-AZSJ057	0	0.1	mCRPC1_B
CORE-ARV-CTC	2015374	P-AZSL001	12	0.14	mCRPC3_B
CORE-ARV-CTC	2015477	P-AZSL002	1053	0.75	mCRPC2_B
CORE-ARV-CTC	2015121	P-GZA001	40	0.5	mCRPC3_B
CORE-ARV-CTC	2015144	P-GZA001	50	0.5	mCRPC3_F
CORE-ARV-CTC	2015178	P-GZA001	66	0.31	mCRPC4_B
CORE-ARV-CTC	2015143	P-GZA002	45	0.1	mCRPC2_B
CORE-ARV-CTC	2015153	P-GZA003	0	0.42	mCRPC2_B
CORE-ARV-CTC	2015208	P-GZA003	0	0.42	mCRPC3_B
CORE-ARV-CTC	2015398	P-GZA004	8	0.23	mCRPC2_B
CORE-ARV-CTC	2015457	P-GZA004	22	0.4	mCRPC2_F
CORE-ARV-CTC	2015514	P-GZA004	29	0.17	mCRPC3_B
CORE-ARV-CTC	20160104	P-GZA005	2	0.14	mCRPC3_B
CORE-ARV-CTC	2015526	P-GZA006	37	0.3	mCRPC3_B
CORE-ARV-CTC	2015609	P-GZA006	65	0.25	mCRPC3_F
CORE-ARV-CTC	2015741	P-GZA006	105	0.55	mCRPC4_B
CORE-ARV-CTC	2015591	P-GZA007	3	0.3	mCRPC2_B
CORE-ARV-CTC	20160970	P-GZA007	24	0.5	mCRPC3_B
CORE-ARV-CTC	2015744	P-GZA008	0	0.04	mCRPC3_B
CORE-ARV-CTC	2016001	P-GZA008	0	0	mCRPC3_F
CORE-ARV-CTC	20160755	P-GZA008	NA	0.08	mCRPC4_B
CORE-ARV-CTC	20170002	P-GZA009	4	0.04	mCRPC3_B
CORE-ARV-CTC	20160522	P-GZA011	6	0.14	mCRPC1_B
CORE-ARV-CTC	20160757	P-GZA011	7	0.25	mCRPC1_F
CORE-ARV-CTC	20170116	P-GZA011	49	0.5	mCRPC2_B
CORE-ARV-CTC	20160563	P-GZA012	59	0.4	mCRPC1_B
CORE-ARV-CTC	20160612	P-GZA013	1	0.05	mCRPC2_B
CORE-ARV-CTC	20160641	P-GZA013	0	0.01	mCRPC2_F
CORE-ARV-CTC	20160845	P-GZA013	3	0.1	mCRPC3_B
CORE-ARV-CTC	20160621	P-GZA014	13	0.5	mCRPC1_B
CORE-ARV-CTC	2015602	P-GZA2633	3	0.08	mCRPC3_B
CORE-ARV-CTC	2014235	P-GZA3542	178	0.45	mCRPC3_B
CORE-ARV-CTC	2013537	P-GZA3843	552	0.6	mCRPC4_B
CORE-ARV-CTC	2013569	P-GZA3883	55	0.42	mCRPC3_B
CORE-ARV-CTC	2014389	P-GZA3884	3	0	mCRPC3_B
CORE-ARV-CTC	2015187	P-GZA3884	1225	0.9	mCRPC4_B
CORE-ARV-CTC	2013618	P-GZA3885	280	0.6	mCRPC2_B
CORE-ARV-CTC	2014159	P-GZA3885	635	0.8	mCRPC3_B
CORE-ARV-CTC	2013651	P-GZA3886	74	0.75	mCRPC1_B
CORE-ARV-CTC	2014017	P-GZA3943	124	0.7	mCRPC2_B
CORE-ARV-CTC	2014041	P-GZA3945	8	0.3	mCRPC1_B
CORE-ARV-CTC	2015425	P-GZA3945	1	0	mCRPC1_F
CORE-ARV-CTC	20160387	P-GZA3945	52	0.26	mCRPC2_B
CORE-ARV-CTC	2014057	P-GZA3947	70	0.5	mCRPC2_B
CORE-ARV-CTC	2014061	P-GZA3949	50	0.28	mCRPC2_B
CORE-ARV-CTC	2015605	P-GZA3949	8	0.4	mCRPC3_B
CORE-ARV-CTC	2015883	P-GZA3949	17	0.5	mCRPC3_F
CORE-ARV-CTC	20160293	P-GZA3949	112	0.6	mCRPC4_B
CORE-ARV-CTC	2014087	P-GZA3950	8	0.18	mCRPC1_B
CORE-ARV-CTC	2014250	P-GZA4037	32	0.2	mCRPC1_B
CORE-ARV-CTC	2014253	P-GZA4038	610	0.29	mCRPC1_B
CORE-ARV-CTC	2014339	P-GZA4042	172	0.46	mCRPC2_B
CORE-ARV-CTC	2014404	P-GZA4045	16	0.72	mCRPC4_B
CORE-ARV-CTC	2014232	P-GZA4068	1386	0.75	mCRPC2_B
CORE-ARV-CTC	2014174	P-GZA4069	2	0.15	mCRPC3_B
CORE-ARV-CTC	2014161	P-GZA4070	36	0.34	mCRPC1_B
CORE-ARV-CTC	2014414	P-GZA4070	13	0.24	mCRPC2_B
CORE-ARV-CTC	20160102	P-GZA4070	426	0.65	mCRPC5_B
CORE-ARV-CTC	2014422	P-GZA4080	47	0.08	mCRPC3_B
CORE-ARV-CTC	2015476	P-GZA4080	33	0.18	mCRPC4_B
CORE-ARV-CTC	2014482	P-GZA4081	5	0.25	mCRPC2_B
CORE-ARV-CTC	2015459	P-GZA4081	9	0.3	mCRPC2_F
CORE-ARV-CTC	2015875	P-GZA4081	33	0.32	mCRPC3_B
CORE-ARV-CTC	2014497	P-GZA4083	48	0.44	mHNPC1_B
CORE-ARV-CTC	2014611	P-GZA4118	74	0.5	mCRPC2_F
CORE-ARV-CTC	20160176	P-GZA4118	0	0.2	mCRPC3_B
CORE-ARV-CTC	2015352	P-GZA4120	NA	0.7	mCRPC4_B
CORE-ARV-CTC	2015026	P-GZA4172	NA	0.68	mCRPC5_B
CORE-ARV-CTC	2014436	P-GZA4173	11	0	mCRPC3_B
CORE-ARV-CTC	2014501	P-GZA4174	NA	0.55	mCRPC2_B
CORE-ARV-CTC	2015066	P-GZA4174	1	0.1	mCRPC3_B
CORE-ARV-CTC	2015780	P-GZA4174	270	0.55	mCRPC4_B
CORE-ARV-CTC	2014393	P-GZA4175	225	0.5	mCRPC3_B
CORE-ARV-CTC	2015054	P-GZA4177	0	0.06	mCRPC1_B
CORE-ARV-CTC	20170004	P-GZA4177	25	0.1	mCRPC2_B
CORE-ARV-CTC	2015142	P-GZA4213	NA	0.58	mCRPC1_B
CORE-ARV-CTC	20160193	P-GZA4239	5	0.12	mCRPC2_B
CORE-ARV-CTC	20160521	P-GZA4239	NA	0.14	mCRPC3_B
CORE-ARV-CTC	2015247	P-GZA4253	780	0.6	mCRPC3_B
CORE-ARV-CTC	20160913	P-GZA4336	1	0.03	mCRPC2_B
CORE-ARV-CTC	20170001	P-GZA4769	0	0.05	mCRPC1_F
CORE-ARV-CTC	20160759	P-GZA4777	984	0.54	mCRPC1_B
CORE-ARV-CTC	20160850	P-GZA4777	158	0.44	mCRPC1_F
CORE-ARV-CTC	20160890	P-GZA4777	128	0.46	mCRPC2_B
CORE-ARV-CTC	20160777	P-GZA4811	2	0.32	mCRPC2_B
CORE-ARV-CTC	2015274	P-KLIN001	57	0.4	mCRPC2_B
CORE-ARV-CTC	2015429	P-KLIN001	338	0.58	mCRPC2_F
CORE-ARV-CTC	2015444	P-KLIN001	745	0.56	mCRPC3_B
CORE-ARV-CTC	2015411	P-KLIN002	4	0.08	mCRPC2_B
CORE-ARV-CTC	2015613	P-KLIN002	49	0.2	mCRPC2_F
CORE-ARV-CTC	2015856	P-KLIN002	21	0.36	mCRPC3_B
CORE-ARV-CTC	2015428	P-KLIN003	27	0.6	mCRPC2_B
CORE-ARV-CTC	2015614	P-KLIN003	20	0.48	mCRPC2_F
CORE-ARV-CTC	20160168	P-KLIN003	135	0.8	mCRPC3_B
CORE-ARV-CTC	2015592	P-KLIN004	2	0	mCRPC1_B
CORE-ARV-CTC	2015622	P-KLIN005	0	0	mCRPC1_B
CORE-ARV-CTC	2015623	P-KLIN006	0	0.06	mCRPC1_B
CORE-ARV-CTC	2015870	P-KLIN006	1	0	mCRPC2_B
CORE-ARV-CTC	2015788	P-KLIN007	0	0.029	mCRPC2_B
CORE-ARV-CTC	20160236	P-KLIN007	1	0.012	mCRPC3_B
CORE-ARV-CTC	2015881	P-KLIN009	21	0.5	mCRPC2_B
CORE-ARV-CTC	20160099	P-KLIN009	370	0.78	mCRPC3_B
CORE-ARV-CTC	20160014	P-KLIN010	7	0.04	mCRPC2_B
CORE-ARV-CTC	20160292	P-KLIN010	26	0	mCRPC2_F
CORE-ARV-CTC	20160058	P-KLIN011	1	0	mCRPC1_B
CORE-ARV-CTC	20160734	P-KLIN012	10	0	mCRPC3_F
CORE-ARV-CTC	20160959	P-KLIN012	603	0.08	mCRPC4_B
CORE-ARV-CTC	20170057	P-KLIN013	2	0.16	mCRPC1_B
CORE-ARV-CTC	20170058	P-KLIN014	113	0.8	mCRPC1_B
CORE-ARV-CTC	2015260	P-NIKO001	44	0.16	mCRPC2_B
CORE-ARV-CTC	2015423	P-NIKO001	43	0.4	mCRPC2_F
CORE-ARV-CTC	2015589	P-NIKO001	156	0.15	mCRPC3_B
CORE-ARV-CTC	20160091	P-NIKO002	0	0	mCRPC2_B
CORE-ARV-CTC	20160458	P-NIKO004	1	0	mCRPC2_B
CORE-ARV-CTC	20170077	P-NIKO005	3	0.026	mCRPC2_B
CORE-ARV-CTC	2015529	P-UZA001	0	0	mCRPC1_B
CORE-ARV-CTC	2015806	P-UZA001	0	0.06	mCRPC1_F
CORE-ARV-CTC	2015793	P-UZA002	4	0.3048	mCRPC2_B
CORE-ARV-CTC	20160087	P-UZA002	2	0.12	mCRPC2_F
CORE-ARV-CTC	20160045	P-UZA003	7	0.45	mCRPC2_B
CORE-ARV-CTC	20160332	P-UZA003	14	0.45	mCRPC3_B
CORE-ARV-CTC	20160259	P-UZA004	0	0	mCRPC1_B
CORE-ARV-CTC	20160258	P-UZA005	0	0	mCRPC1_B
CORE-ARV-CTC	20160299	P-UZA006	1	0.032	mCRPC2_B
CORE-ARV-CTC	20160512	P-UZA006	1	0.18	mCRPC2_F
CORE-ARV-CTC	20160312	P-UZA007	13	0.12	mCRPC1_B
CORE-ARV-CTC	20160471	P-UZA007	1	0	mCRPC1_F
CORE-ARV-CTC	20160447	P-UZA009	9	0.08	mCRPC1_B
CORE-ARV-CTC	20160610	P-UZA010	0	0	mCRPC1_B
CORE-ARV-CTC	20160797	P-UZA011	4	0	mCRPC1_B
CORE-ARV-CTC	20160961	P-UZA012	0	0.1	mCRPC1_B
CORE-ARV-CTC	2015263	P-UZG001	19	0.16	mCRPC1_B
CORE-ARV-CTC	2015347	P-UZG002	99	0.65	mCRPC2_B
CORE-ARV-CTC	2015427	P-UZG004	28	0.55	mCRPC2_B
CORE-ARV-CTC	2015627	P-UZG004	192	0.55	mCRPC3_B
CORE-ARV-CTC	2015558	P-UZG006	1	0	mCRPC1_B
CORE-ARV-CTC	2015769	P-UZG007	1606	0.86	mCRPC1_B
CORE-ARV-CTC	2015821	P-UZG008	115	0.7	mCRPC2_B
CORE-ARV-CTC	2015862	P-UZG009	35	0.3	mCRPC1_B
CORE-ARV-CTC	2016005	P-UZG011	27	0.08	mCRPC2_B
CORE-ARV-CTC	20160924	P-UZG015	316	0.75	mCRPC2_B
CORE-ARV-CTC	2015800	P-ZNA003	46	0.45	mCRPC1_B
CORE-ARV-CTC	20160094	P-ZNA003	1	0.06	mCRPC1_F
CORE-ARV-CTC	20160547	P-ZNA005	NA	0.1	mCRPC1_B
CORE-ARV-CTC	20160779	P-ZNA005	53	0.3	mCRPC1_F
CORE-ARV-CTC	20160916	P-ZNA008	129	0.3	mCRPC1_B
CORE-ARV-CTC	20170067	P-ZNA009	64	0.104	mCRPC1_B
ProBio	3088722	P-00030190	13	0.24	mCRPC1_B
ProBio	3116992	P-00030190	3	0	mCRPC1_F
ProBio	3042897	P-00030277	3	0.021	mCRPC2_F
ProBio	3088733	P-00030277	0	0.14	mCRPC2_B
ProBio	3167467	P-00030277	6	0.44	mCRPC3_F
ProBio	3167510	P-00030277	NA	0.12	mCRPC2_F
ProBio	3043021	P-00030382	1	0	mCRPC1_F
ProBio	3088737	P-00030382	8	0.08	mCRPC1_B
ProBio	3142700	P-00030382	0	0	mCRPC1_F
ProBio	3167512	P-00030382	0	0	mCRPC1_F
ProBio	3040458	P-00031122	36	0.08	mCRPC1_F
ProBio	3117019	P-00031122	NA	0	mCRPC1_F
ProBio	3167437	P-00031122	3480	0.5	mCRPC2_B
ProBio	P1002	P-00031122	122	0.33	mCRPC1_B
ProBio	3064496	P-00031997	6	0	mHNPC1_B
ProBio	3116990	P-00031997	NA	0	mHNPC1_F
ProBio	3117016	P-00031997	1	0.14	mHNPC1_B
ProBio	3042880	P-00031998	1	0	mCRPC1_F
ProBio	3064491	P-00031998	1	0	mCRPC1_B
ProBio	3088726	P-00032489	6	0.04	mCRPC1_F
ProBio	3117017	P-00032489	4	0.06	mCRPC1_F
ProBio	P1005	P-00032489	0	0.16	mCRPC1_B
ProBio	3043065	P-00035929	0	0	mCRPC1_F
ProBio	3116984	P-00035929	2	0.04	mCRPC1_F
ProBio	3158193	P-00035929	3	0.33	mCRPC2_B
ProBio	3043014	P-00037949	11	0.06	mCRPC1_B
ProBio	3043060	P-00037949	3	0	mCRPC1_F
ProBio	3142709	P-00037949	0	0.03	mCRPC2_B
ProBio	3043015	P-00038367	6	0.08	mCRPC1_B
ProBio	3094906	P-00038367	0	0	mCRPC1_F
ProBio	3167669	P-00038367	1	0.04	mCRPC2_B
ProBio	3042878	P-00038833	11	0.3	mCRPC1_B
ProBio	3116339	P-00038833	NA	0	mCRPC1_F
ProBio	3167514	P-00038833	0	0.08	mCRPC1_F
ProBio	3042882	P-00039014	74	0.58	mCRPC2_B
ProBio	3042912	P-00039161	1	0.06	mCRPC1_F
ProBio	3116989	P-00039161	0	0	mCRPC1_F
ProBio	P1010	P-00039161	2	0.04	mCRPC1_B
ProBio	3043056	P-00039162	47	0.44	mCRPC1_B
ProBio	3043032	P-00039325	40	0.46	mHSPC1_B
ProBio	3116518	P-00039325	0	0.012	mHSPC1_F
ProBio	3142719	P-00039325	0	0.04	mHSPC1_F
ProBio	3167424	P-00039325	10	0.75	mCRPC1_B
ProBio	3042850	P-00039597	1	0.06	mCRPC2_B
ProBio	3117018	P-00039597	1	0	mCRPC2_F
ProBio	3167393	P-00039597	1	0.1	mCRPC3_B
ProBio	3043035	P-00039945	12	0.124	mCRPC2_F
ProBio	3116454	P-00039945	7	0.06	mCRPC2_F
ProBio	3158073	P-00039945	1	0.22	mCRPC2_F
ProBio	3042862	P-00040314	0	0.026	mCRPC2_F
ProBio	3116991	P-00040314	NA	0.013	mCRPC3_F
ProBio	P1008	P-00040314	3	0.047	mCRPC1_F
ProBio	3094920	P-00041183	0	0.013	mCRPC1_F
ProBio	P1009	P-00041183	1	0.06	mCRPC1_B
ProBio	3094901	P-00041312	0	0.08	mCRPC1_B
ProBio	3158069	P-00041758	2	0.15	mCRPC3_B
ProBio	3116335	P-00041759	723	0.38	mCRPC1_B
ProBio	3158068	P-00041759	354	0	mCRPC1_F
ProBio	3116309	P-00041760	155	0.444	mCRPC1_B
ProBio	3158026	P-00041760	27	0.04	mCRPC1_F
ProBio	3116522	P-00042809	0	0	mCRPC1_B
ProBio	3116974	P-00042809	1	0	mCRPC1_F
ProBio	3167423	P-00042809	32	0.75	mCRPC1_F
ProBio	3167677	P-00042809	9	0.2	mCRPC1_F
ProBio	ONK11	P-00043045	NA	0.1	mHNPC1_B
ProBio	URO003	P-00043045	NA	0	mCRPC1_B
ProBio	3124161	P-00043866	6	0.1	mCRPC1_B
ProBio	3167526	P-00043866	0	0	mCRPC1_F
ProBio	3124162	P-00043867	5	0.008	mHSPC1_F
ProBio	3116973	P-00044158	21	0.08	mCRPC1_B
ProBio	3117009	P-00044274	NA	0	mHSPC1_F
ProBio	3116979	P-00044888	33	0.65	mCRPC1_B
ProBio	3116983	P-00045275	0	0.1	mHSPC1_B
ProBio	3116985	P-00045534	75	0.6	mCRPC1_B
ProBio	3142702	P-00045534	37	0	mCRPC1_F
ProBio	3167532	P-00045534	4	0	mCRPC1_F
ProBio	3142720	P-00045609	1	0.06	mHSPC1_F
ProBio	3116993	P-00045625	15	0.4	mCRPC1_F
ProBio	3142687	P-00045651	4	0	mHNPC1_F
ProBio	3142692	P-00045852	17	0.20	mCRPC1_F
ProBio	D10	P-00045852	109	0.6	mHNPC1_B
ProBio	3158021	P-00047788	6	0.14	mHSPC1_F
ProBio	3167500	P-00047788	4	0.08	mCRPC1_F
ProBio	3167525	P-00047788	5	0.24	mCRPC1_B
ProBio	3158072	P-00049009	18	0.08	mHNPC1_B
ProBio	3167496	P-00049009	NA	0	mHSPC1_B
ProBio	3167521	P-00050669	NA	0.24	mHNPC1_B
ProBio	3167522	P-00050809	45	0.5	mCRPC2_B
ProBio	3167523	P-00051214	0	0.06	mCRPC1_F
ProBio	3200764	P-00051214	3	0.075	mCRPC2_B
ProBio	D4	P-00051214	3	0.28	mHNPC1_B
ProBio	3167509	P-00051608	NA	0.64	mHNPC1_B
ProBio	3167422	P-00052174	67	0.9	mCRPC1_B
ProBio	3167504	P-00052574	3	0.12	mCRPC1_B
ProBio	3167511	P-00052587	6	0.012	mCRPC2_B
ProBio	3167406	P-00056067	14	0.38	mCRPC1_B
ProBio	D5	P-00056067	90	0.54	mHNPC1_B
ProBio	D11	P-D11	53	0.42	mHNPC1_B
ProBio	D13	P-D13	3	0.6	mHNPC1_B
ProBio	D14	P-D14	NA	0.62	mHNPC1_B
ProBio	D15	P-D15	3	0.06	mHNPC1_B
ProBio	D16	P-D16	83	0	mHNPC1_B
ProBio	D17	P-D17	NA	0	mHNPC1_B
ProBio	D3	P-D3	0	0.06	mHNPC1_B
ProBio	D6	P-D6	14	0.3	mHNPC1_B
ProBio	D7	P-D7	6	0.12	mHNPC1_B
ProBio	D8	P-D8	6	0.54	mHNPC1_B
ProBio	G001	P-G001	NA	0.3	mCRPC4_B
ProBio	K11	P-K11	84	0.3	mHNPC1_B
ProBio	K13	P-K13	NA	0.017	mHNPC1_B
ProBio	ONK1	P-ONK1	7	0.32	mCRPC2_B
ProBio	ONK13	P-ONK13	7	0.1	mCRPC1_B
ProBio	ONK14	P-ONK14	9	0.26	mHNPC1_B
ProBio	ONK15	P-ONK15	162	0.36	mCRPC1_B
ProBio	ONK2	P-ONK2	21	0.33	mCRPC2_B
ProBio	ONK3	P-ONK3	29	0.48	mCRPC2_B
ProBio	ONK4	P-ONK4	25	0.5	mCRPC2_B
ProBio	ONK5	P-ONK5	32	0.53	mCRPC2_B
ProBio	ONK6	P-ONK6	178	0.68	mCRPC3_B
ProBio	ONK7	P-ONK7	7	0.1	mCRPC2_B
ProBio	ONK8	P-ONK8	411	0.6	mCRPC3_B
ProBio	ONK9	P-ONK9	2	0	mCRPC3_F
ProBio	U001	P-U001	NA	0.1	mCRPC5_B
