# Supplementary material for: Cell-free DNA profiling of metastatic prostate cancer reveals microsatellite instability, structural rearrangements and clonal hematopoiesis
Source: Genome Med. 2018 Nov 21;10:85. doi: 10.1186/s13073-018-0595-5 (PMC6247769; doi:10.1186/s13073-018-0595-5)
Supplement: Supplementary file 9 — Table S7. Table comparing relevant germline alterations, presented here, with other publications. (XLSX 26 kb) [file 13073_2018_595_MOESM9_ESM.xlsx]

## Sheet: Sheet1
	Gene symbol	% Current study (N=213)*	% Pritchard et al (N=692)**	% Na et al (N=313)***	% Mandelker et al (N=362)^
	ATM	2.82	1.59	1.92	1.93
	BRCA1	1.40845	0.87	0.64	0.552
	BRCA2	0.938967	5.35	3.51	6.63
	CHEK2	3.75587	1.87	NA	2.21
	SUM	8.92329	9.68	NA	11.3
*Although cell-free DNA was analyzed for 217 patients, germline DNA processing failed in four cases.
**Inherited DNA-Repair Gene Mutations in Men with Metastatic Prostate Cancer, NEJM, 2016
***Germline Mutations in ATM and BRCA1/2 Distinguish Risk for Lethal and Indolent Prostate Cancer and are Associated with Early Age at Death, European Urology, 2017
^Mutation Detection in Patients With Advanced Cancer by Universal Sequencing of Cancer-Related Genes in Tumor and Normal DNA vs Guideline-Based Germline Testing, JAMA, 2017
